# Supplementary material for: Resistance mechanisms and population structure of highly drug resistant Klebsiella in Pakistan during the introduction of the carbapenemase NDM-1
Source: Sci Rep. 2019 Feb 20;9:2392. doi: 10.1038/s41598-019-38943-7 (PMC6382945; doi:10.1038/s41598-019-38943-7)
Supplement: Supplementary file 2 — Table S1-S3 [file 41598_2019_38943_MOESM2_ESM.xlsx]

## Sheet: Table S1
IsolateID	VitekMICCefotaxime	VitekSRCefotaxime	VitekSIRCefotaxime	VitekMICCeftazidime	VitekSRCeftazidime	VitekSIRCeftazidime	VitekMICCefuroximeAxetil	VitekSRCefuroximeAxetil	VitekSIRCefuroximeAxetil	VitekMICAmikacin	VitekSRAmikacin	VitekSIRAmikacin	VitekMICAmoxicillinClavAcid	VitekSRAmoxicillinClavAcid	VitekSIRAmoxicillinClavAcid	VitekMICAmpicillin	VitekSRAmpicillin	VitekSIRAmpicillin	VitekMICAztreonam	VitekSRAztreonam	VitekSIRAztreonam	VitekMICCefepime	VitekSRCefepime	VitekSIRCefepime	VitekMICCefoxitin	VitekSRCefoxitin	VitekSIRCefoxitin	VitekMICCefuroxime	VitekSRCefuroxime	VitekSIRCefuroxime	VitekMICCiprofloxacin	VitekSRCiprofloxacin	VitekSIRCiprofloxacin	VitekMICErtapenem	VitekSRErtapenem	VitekSIRErtapenem	VitekMICGentamicin	VitekSRGentamicin	VitekSIRGentamicin	VitekMICMeropenem	VitekSRMeropenem	VitekSIRMeropenem	VitekMICPipTaz	VitekSRPipTaz	VitekSIRPipTaz	VitekMICTigecycline	VitekSRTigecycline	VitekSIRTigecycline	VitekMICTobramycin
HE001	>=64	R	Resistant	>=64	R	Resistant	>=64	R	Resistant	>=64	R	Resistant	>=32	R	Resistant	>=32	R	Resistant	>=64	R	Resistant	>=32	R	Resistant	16	I	Intermediate	>=64	R	Resistant	.5	S	Susceptible	<=0.12	S	Susceptible	>=16	R	Resistant	<=0.25	S	Susceptible	16	I	Intermediate	2	I	Intermediate	>=16
HE002	>=64	R	Resistant	32	R	Resistant	>=64	R	Resistant	4	S	Susceptible	>=32	R	Resistant	>=32	R	Resistant	>=64	R	Resistant	>=32	R	Resistant	<=4	S	Susceptible	>=64	R	Resistant	2	R	Resistant	<=0.12	S	Susceptible	>=16	R	Resistant	<=0.25	S	Susceptible	16	I	Intermediate	2	I	Intermediate	>=16
HE003	>=64	R	Resistant	32	R	Resistant	>=64	R	Resistant	8	S	Susceptible	>=32	R	Resistant	>=32	R	Resistant	16	R	Resistant	>=32	R	Resistant	<=4	S	Susceptible	>=64	R	Resistant	2	R	Resistant	<=0.12	S	Susceptible	>=16	R	Resistant	<=0.25	S	Susceptible	16	I	Intermediate	2	I	Intermediate	>=16
HE004	>=64	R	Resistant	32	R	Resistant	>=64	R	Resistant	4	S	Susceptible	>=32	R	Resistant	>=32	R	Resistant	16	R	Resistant	>=32	R	Resistant	<=4	S	Susceptible	>=64	R	Resistant	2	R	Resistant	<=0.12	S	Susceptible	>=16	R	Resistant	<=0.25	S	Susceptible	16	I	Intermediate	2	I	Intermediate	>=16
HE005	>=64	R	Resistant	32	R	Resistant	>=64	R	Resistant	4	S	Susceptible	>=32	R	Resistant	>=32	R	Resistant	16	R	Resistant	>=32	R	Resistant	<=4	S	Susceptible	>=64	R	Resistant	2	R	Resistant	<=0.12	S	Susceptible	>=16	R	Resistant	<=0.25	S	Susceptible	32	R	Resistant	2	I	Intermediate	>=16
HE006	>=64	R	Resistant	>=64	R	Resistant	>=64	R	Resistant	>=64	R	Resistant	>=32	R	Resistant	>=32	R	Resistant	>=64	R	Resistant	>=32	R	Resistant	>=64	R	Resistant	>=64	R	Resistant	>=4	R	Resistant	>=8	R	Resistant	>=16	R	Resistant	>=16	R	Resistant	>=128	R	Resistant	1	S	Susceptible	>=16
HE007	>=64	R	Resistant	>=64	R	Resistant	>=64	R	Resistant	>=64	R	Resistant	>=32	R	Resistant	>=32	R	Resistant	>=64	R	Resistant	>=32	R	Resistant	>=64	R	Resistant	>=64	R	Resistant	>=4	R	Resistant	>=8	R	Resistant	>=16	R	Resistant	>=16	R	Resistant	>=128	R	Resistant	1	S	Susceptible	>=16
HE008	>=64	R	Resistant	>=64	R	Resistant	>=64	R	Resistant	>=64	R	Resistant	>=32	R	Resistant	>=32	R	Resistant	>=64	R	Resistant	>=32	R	Resistant	16	I	Intermediate	>=64	R	Resistant	.5	S	Susceptible	<=0.12	S	Susceptible	>=16	R	Resistant	<=0.25	S	Susceptible	16	I	Intermediate	2	I	Intermediate	>=16
HE009	>=64	R	Resistant	32	R	Resistant	>=64	R	Resistant	4	S	Susceptible	>=32	R	Resistant	>=32	R	Resistant	16	R	Resistant	>=32	R	Resistant	<=4	S	Susceptible	>=64	R	Resistant	2	R	Resistant	<=0.12	S	Susceptible	>=16	R	Resistant	<=0.25	S	Susceptible	16	I	Intermediate	2	I	Intermediate	>=16
HE011	>=64	R	Resistant	32	R	Resistant	>=64	R	Resistant	4	S	Susceptible	>=32	R	Resistant	>=32	R	Resistant	16	R	Resistant	>=32	R	Resistant	<=4	S	Susceptible	>=64	R	Resistant	2	R	Resistant	<=0.12	S	Susceptible	>=16	R	Resistant	<=0.25	S	Susceptible	16	I	Intermediate	2	I	Intermediate	>=16
HE013	>=64	R	Resistant	>=64	R	Resistant	>=64	R	Resistant	>=64	R	Resistant	>=32	R	Resistant	>=32	R	Resistant	>=64	R	Resistant	>=32	R	Resistant	<=4	S	Susceptible	>=64	R	Resistant	>=4	R	Resistant	<=0.12	S	Susceptible	>=16	R	Resistant	<=0.25	S	Susceptible	>=128	R	Resistant	2	I	Intermediate	>=16
HE014	>=64	R	Resistant	32	R	Resistant	>=64	R	Resistant	4	S	Susceptible	>=32	R	Resistant	>=32	R	Resistant	16	R	Resistant	>=32	R	Resistant	<=4	S	Susceptible	>=64	R	Resistant	2	R	Resistant	<=0.12	S	Susceptible	>=16	R	Resistant	<=0.25	S	Susceptible	16	I	Intermediate	2	I	Intermediate	>=16
HE015	>=64	R	Resistant	>=64	R	Resistant	>=64	R	Resistant	>=64	R	Resistant	>=32	R	Resistant	>=32	R	Resistant	>=64	R	Resistant	>=32	R	Resistant	8	S	Susceptible	>=64	R	Resistant	>=4	R	Resistant	.25	S	Susceptible	8	R	Resistant	<=0.25	S	Susceptible	>=128	R	Resistant	2	I	Intermediate	>=16
HE016	>=64	R	Resistant	>=64	R	Resistant	>=64	R	Resistant	>=64	R	Resistant	>=32	R	Resistant	>=32	R	Resistant	>=64	R	Resistant	>=32	R	Resistant	>=64	R	Resistant	>=64	R	Resistant	>=4	R	Resistant	>=8	R	Resistant	>=16	R	Resistant	>=16	R	Resistant	>=128	R	Resistant	1	S	Susceptible	>=16
HE019	>=64	R	Resistant	>=64	R	Resistant	>=64	R	Resistant	>=64	R	Resistant	>=32	R	Resistant	>=32	R	Resistant	>=64	R	Resistant	>=32	R	Resistant	>=64	R	Resistant	>=64	R	Resistant	>=4	R	Resistant	>=8	R	Resistant	>=16	R	Resistant	>=16	R	Resistant	>=128	R	Resistant	1	S	Susceptible	>=16
HE020	>=64	R	Resistant	32	R	Resistant	>=64	R	Resistant	4	S	Susceptible	>=32	R	Resistant	>=32	R	Resistant	16	R	Resistant	>=32	R	Resistant	<=4	S	Susceptible	>=64	R	Resistant	2	R	Resistant	<=0.12	S	Susceptible	>=16	R	Resistant	<=0.25	S	Susceptible	32	R	Resistant	2	I	Intermediate	>=16
HE021	>=64	R	Resistant	>=64	R	Resistant	>=64	R	Resistant	>=64	R	Resistant	>=32	R	Resistant	>=32	R	Resistant	>=64	R	Resistant	>=32	R	Resistant	>=64	R	Resistant	>=64	R	Resistant	>=4	R	Resistant	>=8	R	Resistant	>=16	R	Resistant	>=16	R	Resistant	>=128	R	Resistant	2	I	Intermediate	>=16
HE022	>=64	R	Resistant	32	R	Resistant	>=64	R	Resistant	8	S	Susceptible	>=32	R	Resistant	>=32	R	Resistant	16	R	Resistant	>=32	R	Resistant	<=4	S	Susceptible	>=64	R	Resistant	1	I	Intermediate	<=0.12	S	Susceptible	>=16	R	Resistant	<=0.25	S	Susceptible	16	I	Intermediate	2	I	Intermediate	>=16
HE023	>=64	R	Resistant	>=64	R	Resistant	>=64	R	Resistant	16	I	Intermediate	16	R	Resistant	>=32	R	Resistant	>=64	R	Resistant	>=32	R	Resistant	8	S	Susceptible	>=64	R	Resistant	1	I	Intermediate	<=0.12	S	Susceptible	>=16	R	Resistant	<=0.25	S	Susceptible	16	I	Intermediate	2	I	Intermediate	>=16
HE024	>=64	R	Resistant	32	R	Resistant	>=64	R	Resistant	8	S	Susceptible	>=32	R	Resistant	>=32	R	Resistant	16	R	Resistant	>=32	R	Resistant	<=4	S	Susceptible	>=64	R	Resistant	1	I	Intermediate	<=0.12	S	Susceptible	>=16	R	Resistant	<=0.25	S	Susceptible	16	I	Intermediate	2	I	Intermediate	>=16
HE025	>=64	R	Resistant	>=64	R	Resistant	>=64	R	Resistant	16	I	Intermediate	8	S	Susceptible	>=32	R	Resistant	>=64	R	Resistant	>=32	R	Resistant	<=4	S	Susceptible	>=64	R	Resistant	1	I	Intermediate	<=0.12	S	Susceptible	>=16	R	Resistant	<=0.25	S	Susceptible	16	I	Intermediate	2	I	Intermediate	>=16
HE026	>=64	R	Resistant	32	R	Resistant	>=64	R	Resistant	8	S	Susceptible	>=32	R	Resistant	>=32	R	Resistant	16	R	Resistant	>=32	R	Resistant	<=4	S	Susceptible	>=64	R	Resistant	1	I	Intermediate	<=0.12	S	Susceptible	>=16	R	Resistant	<=0.25	S	Susceptible	16	I	Intermediate	2	I	Intermediate	>=16
HE027	>=64	R	Resistant	>=64	R	Resistant	>=64	R	Resistant	8	S	Susceptible	>=32	R	Resistant	>=32	R	Resistant	>=64	R	Resistant	>=32	R	Resistant	<=4	S	Susceptible	>=64	R	Resistant	2	R	Resistant	<=0.12	S	Susceptible	>=16	R	Resistant	<=0.25	S	Susceptible	32	R	Resistant	2	I	Intermediate	>=16
HE028	>=64	R	Resistant	32	R	Resistant	>=64	R	Resistant	8	S	Susceptible	>=32	R	Resistant	>=32	R	Resistant	16	R	Resistant	>=32	R	Resistant	<=4	S	Susceptible	>=64	R	Resistant	1	I	Intermediate	<=0.12	S	Susceptible	>=16	R	Resistant	<=0.25	S	Susceptible	16	I	Intermediate	2	I	Intermediate	>=16
HE029	>=64	R	Resistant	>=64	R	Resistant	>=64	R	Resistant	16	I	Intermediate	16	R	Resistant	>=32	R	Resistant	>=64	R	Resistant	>=32	R	Resistant	8	S	Susceptible	>=64	R	Resistant	1	I	Intermediate	<=0.12	S	Susceptible	>=16	R	Resistant	<=0.25	S	Susceptible	16	I	Intermediate	2	I	Intermediate	>=16
HE030	>=64	R	Resistant	>=64	R	Resistant	>=64	R	Resistant	8	S	Susceptible	>=32	R	Resistant	>=32	R	Resistant	32	R	Resistant	>=32	R	Resistant	<=4	S	Susceptible	>=64	R	Resistant	1	I	Intermediate	<=0.12	S	Susceptible	>=16	R	Resistant	<=0.25	S	Susceptible	32	R	Resistant	2	I	Intermediate	>=16
HE031	>=64	R	Resistant	>=64	R	Resistant	>=64	R	Resistant	16	I	Intermediate	16	R	Resistant	>=32	R	Resistant	>=64	R	Resistant	>=32	R	Resistant	8	S	Susceptible	>=64	R	Resistant	1	I	Intermediate	<=0.12	S	Susceptible	>=16	R	Resistant	<=0.25	S	Susceptible	64	R	Resistant	2	I	Intermediate	>=16
HE032	>=64	R	Resistant	>=64	R	Resistant	>=64	R	Resistant	8	S	Susceptible	>=32	R	Resistant	>=32	R	Resistant	>=64	R	Resistant	>=32	R	Resistant	<=4	S	Susceptible	>=64	R	Resistant	2	R	Resistant	<=0.12	S	Susceptible	>=16	R	Resistant	<=0.25	S	Susceptible	32	R	Resistant	2	I	Intermediate	>=16
HE033	>=64	R	Resistant	>=64	R	Resistant	>=64	R	Resistant	>=64	R	Resistant	>=32	R	Resistant	>=32	R	Resistant	>=64	R	Resistant	>=32	R	Resistant	16	I	Intermediate	>=64	R	Resistant	.5	S	Susceptible	<=0.12	S	Susceptible	>=16	R	Resistant	<=0.25	S	Susceptible	16	I	Intermediate	2	I	Intermediate	>=16
HE034	>=64	R	Resistant	>=64	R	Resistant	>=64	R	Resistant	16	I	Intermediate	16	R	Resistant	>=32	R	Resistant	>=64	R	Resistant	>=32	R	Resistant	8	S	Susceptible	>=64	R	Resistant	1	I	Intermediate	<=0.12	S	Susceptible	>=16	R	Resistant	<=0.25	S	Susceptible	32	R	Resistant	2	I	Intermediate	>=16
HE035	8	R	Resistant	32	R	Resistant	8	S	Susceptible	<=2	S	Susceptible	>=32	R	Resistant	>=32	R	Resistant	2	I	Intermediate	<=0.12	S	Susceptible	16	I	Intermediate	8	S	Susceptible	<=0.25	S	Susceptible	<=0.12	S	Susceptible	>=16	R	Resistant	<=0.25	S	Susceptible	8	S	Susceptible	2	I	Intermediate	8
HE037	>=64	R	Resistant	>=64	R	Resistant	>=64	R	Resistant	>=64	R	Resistant	>=32	R	Resistant	>=32	R	Resistant	>=64	R	Resistant	>=32	R	Resistant	<=4	S	Susceptible	>=64	R	Resistant	>=4	R	Resistant	>=8	R	Resistant	>=16	R	Resistant	>=16	R	Resistant	>=128	R	Resistant	2	I	Intermediate	>=16
HE038	>=64	R	Resistant	>=64	R	Resistant	>=64	R	Resistant	>=64	R	Resistant	>=32	R	Resistant	>=32	R	Resistant	>=64	R	Resistant	>=32	R	Resistant	<=4	S	Susceptible	>=64	R	Resistant	>=4	R	Resistant	<=0.12	S	Susceptible	>=16	R	Resistant	<=0.25	S	Susceptible	>=128	R	Resistant	2	I	Intermediate	>=16
HE039	>=64	R	Resistant	>=64	R	Resistant	>=64	R	Resistant	>=64	R	Resistant	>=32	R	Resistant	>=32	R	Resistant	>=64	R	Resistant	>=32	R	Resistant	<=4	S	Susceptible	>=64	R	Resistant	>=4	R	Resistant	<=0.12	S	Susceptible	>=16	R	Resistant	<=0.25	S	Susceptible	64	R	Resistant	2	I	Intermediate	>=16
HE041	>=64	R	Resistant	32	R	Resistant	>=64	R	Resistant	<=2	S	Susceptible	16	R	Resistant	>=32	R	Resistant	16	R	Resistant	>=32	R	Resistant	<=4	S	Susceptible	>=64	R	Resistant	<=0.25	S	Susceptible	<=0.12	S	Susceptible	<=1	S	Susceptible	<=0.25	S	Susceptible	<=4	S	Susceptible	1	S	Susceptible	<=1
HE042	>=64	R	Resistant	>=64	R	Resistant	8	S	Susceptible	<=2	S	Susceptible	>=32	R	Resistant	>=32	R	Resistant	<=1	S	Susceptible	>=32	R	Resistant	8	S	Susceptible	8	S	Susceptible	>=4	R	Resistant	<=0.12	S	Susceptible	>=16	R	Resistant	<=0.25	S	Susceptible	>=128	R	Resistant	2	I	Intermediate	<=1
HE043	>=64	R	Resistant	>=64	R	Resistant	>=64	R	Resistant	4	S	Susceptible	>=32	R	Resistant	>=32	R	Resistant	>=64	R	Resistant	>=32	R	Resistant	<=4	S	Susceptible	>=64	R	Resistant	>=4	R	Resistant	.25	S	Susceptible	>=16	R	Resistant	<=0.25	S	Susceptible	>=128	R	Resistant	2	I	Intermediate	>=16
HE044	>=64	R	Resistant	32	R	Resistant	>=64	R	Resistant	<=2	S	Susceptible	>=32	R	Resistant	>=32	R	Resistant	16	R	Resistant	>=32	R	Resistant	<=4	S	Susceptible	>=64	R	Resistant	<=0.25	S	Susceptible	<=0.12	S	Susceptible	<=1	S	Susceptible	<=0.25	S	Susceptible	<=4	S	Susceptible	<=0.5	S	Susceptible	<=1
HE045	>=64	R	Resistant	>=64	R	Resistant	>=64	R	Resistant	>=64	R	Resistant	>=32	R	Resistant	>=32	R	Resistant	>=64	R	Resistant	>=32	R	Resistant	<=4	S	Susceptible	>=64	R	Resistant	>=4	R	Resistant	.25	S	Susceptible	8	R	Resistant	<=0.25	S	Susceptible	>=128	R	Resistant	2	I	Intermediate	>=16
HE046	>=64	R	Resistant	32	R	Resistant	>=64	R	Resistant	<=2	S	Susceptible	>=32	R	Resistant	>=32	R	Resistant	16	R	Resistant	>=32	R	Resistant	<=4	S	Susceptible	>=64	R	Resistant	<=0.25	S	Susceptible	<=0.12	S	Susceptible	<=1	S	Susceptible	<=0.25	S	Susceptible	<=4	S	Susceptible	1	S	Susceptible	<=1
HE047	>=64	R	Resistant	>=64	R	Resistant	>=64	R	Resistant	>=64	R	Resistant	>=32	R	Resistant	>=32	R	Resistant	>=64	R	Resistant	>=32	R	Resistant	<=4	S	Susceptible	>=64	R	Resistant	>=4	R	Resistant	.25	S	Susceptible	>=16	R	Resistant	<=0.25	S	Susceptible	>=128	R	Resistant	2	I	Intermediate	>=16
HE048	>=64	R	Resistant	32	R	Resistant	>=64	R	Resistant	<=2	S	Susceptible	16	R	Resistant	>=32	R	Resistant	16	R	Resistant	>=32	R	Resistant	<=4	S	Susceptible	>=64	R	Resistant	<=0.25	S	Susceptible	<=0.12	S	Susceptible	<=1	S	Susceptible	<=0.25	S	Susceptible	<=4	S	Susceptible	<=0.5	S	Susceptible	<=1
HE049	>=64	R	Resistant	>=64	R	Resistant	>=64	R	Resistant	<=2	S	Susceptible	>=32	R	Resistant	>=32	R	Resistant	>=64	R	Resistant	>=32	R	Resistant	<=4	S	Susceptible	>=64	R	Resistant	>=4	R	Resistant	.25	S	Susceptible	<=1	S	Susceptible	<=0.25	S	Susceptible	64	R	Resistant	2	I	Intermediate	<=1
HE050	>=64	R	Resistant	>=64	R	Resistant	>=64	R	Resistant	>=64	R	Resistant	>=32	R	Resistant	>=32	R	Resistant	>=64	R	Resistant	>=32	R	Resistant	32	I	Intermediate	>=64	R	Resistant	<=0.25	S	Susceptible	<=0.12	S	Susceptible	>=16	R	Resistant	<=0.25	S	Susceptible	32	R	Resistant	2	I	Intermediate	>=16
HE051	>=64	R	Resistant	>=64	R	Resistant	>=64	R	Resistant	>=64	R	Resistant	>=32	R	Resistant	>=32	R	Resistant	>=64	R	Resistant	>=32	R	Resistant	32	I	Intermediate	>=64	R	Resistant	.5	S	Susceptible	2	R	Resistant	>=16	R	Resistant	8	I	Intermediate	>=128	R	Resistant	2	I	Intermediate	>=16
HE052	>=64	R	Resistant	>=64	R	Resistant	>=64	R	Resistant	>=64	R	Resistant	>=32	R	Resistant	>=32	R	Resistant	>=64	R	Resistant	>=32	R	Resistant	32	I	Intermediate	>=64	R	Resistant	<=0.25	S	Susceptible	<=0.12	S	Susceptible	>=16	R	Resistant	<=0.25	S	Susceptible	16	I	Intermediate	2	I	Intermediate	>=16
HE053	>=64	R	Resistant	>=64	R	Resistant	>=64	R	Resistant	<=2	S	Susceptible	>=32	R	Resistant	>=32	R	Resistant	>=64	R	Resistant	>=32	R	Resistant	<=4	S	Susceptible	>=64	R	Resistant	1	I	Intermediate	<=0.12	S	Susceptible	<=1	S	Susceptible	<=0.25	S	Susceptible	16	I	Intermediate	2	I	Intermediate	<=1
HE054	>=64	R	Resistant	32	R	Resistant	>=64	R	Resistant	<=2	S	Susceptible	>=32	R	Resistant	>=32	R	Resistant	>=64	R	Resistant	>=32	R	Resistant	<=4	S	Susceptible	>=64	R	Resistant	.5	S	Susceptible	<=0.12	S	Susceptible	<=1	S	Susceptible	<=0.25	S	Susceptible	<=4	S	Susceptible	2	I	Intermediate	<=1
HE055	>=64	R	Resistant	32	R	Resistant	>=64	R	Resistant	<=2	S	Susceptible	16	R	Resistant	>=32	R	Resistant	16	R	Resistant	>=32	R	Resistant	<=4	S	Susceptible	>=64	R	Resistant	.5	S	Susceptible	<=0.12	S	Susceptible	<=1	S	Susceptible	<=0.25	S	Susceptible	<=4	S	Susceptible	2	I	Intermediate	<=1
HE056	>=64	R	Resistant	32	R	Resistant	>=64	R	Resistant	<=2	S	Susceptible	16	R	Resistant	>=32	R	Resistant	16	R	Resistant	>=32	R	Resistant	<=4	S	Susceptible	>=64	R	Resistant	<=0.25	S	Susceptible	<=0.12	S	Susceptible	<=1	S	Susceptible	<=0.25	S	Susceptible	<=4	S	Susceptible	2	I	Intermediate	<=1
HE057	>=64	R	Resistant	>=64	R	Resistant	>=64	R	Resistant	>=64	R	Resistant	>=32	R	Resistant	>=32	R	Resistant	>=64	R	Resistant	>=32	R	Resistant	32	I	Intermediate	>=64	R	Resistant	<=0.25	S	Susceptible	<=0.12	S	Susceptible	>=16	R	Resistant	<=0.25	S	Susceptible	16	I	Intermediate	2	I	Intermediate	>=16
HE058	>=64	R	Resistant	>=64	R	Resistant	>=64	R	Resistant	>=64	R	Resistant	>=32	R	Resistant	>=32	R	Resistant	>=64	R	Resistant	>=32	R	Resistant	<=4	S	Susceptible	>=64	R	Resistant	>=4	R	Resistant	.25	S	Susceptible	8	R	Resistant	<=0.25	S	Susceptible	>=128	R	Resistant	2	I	Intermediate	>=16
HE059	>=64	R	Resistant	>=64	R	Resistant	>=64	R	Resistant	>=64	R	Resistant	>=32	R	Resistant	>=32	R	Resistant	>=64	R	Resistant	>=32	R	Resistant	16	I	Intermediate	>=64	R	Resistant	.5	S	Susceptible	<=0.12	S	Susceptible	>=16	R	Resistant	<=0.25	S	Susceptible	16	I	Intermediate	2	I	Intermediate	>=16
HE060	>=64	R	Resistant	>=64	R	Resistant	>=64	R	Resistant	>=64	R	Resistant	>=32	R	Resistant	>=32	R	Resistant	>=64	R	Resistant	>=32	R	Resistant	>=64	R	Resistant	>=64	R	Resistant	2	R	Resistant	>=8	R	Resistant	>=16	R	Resistant	>=16	R	Resistant	>=128	R	Resistant	1	S	Susceptible	>=16
HE061	>=64	R	Resistant	>=64	R	Resistant	>=64	R	Resistant	>=64	R	Resistant	>=32	R	Resistant	>=32	R	Resistant	>=64	R	Resistant	>=32	R	Resistant	>=64	R	Resistant	>=64	R	Resistant	2	R	Resistant	>=8	R	Resistant	>=16	R	Resistant	>=16	R	Resistant	>=128	R	Resistant	1	S	Susceptible	>=16
HE062	>=64	R	Resistant	>=64	R	Resistant	>=64	R	Resistant	4	S	Susceptible	>=32	R	Resistant	>=32	R	Resistant	>=64	R	Resistant	>=32	R	Resistant	>=64	R	Resistant	>=64	R	Resistant	2	R	Resistant	>=8	R	Resistant	>=16	R	Resistant	>=16	R	Resistant	>=128	R	Resistant	<=0.5	S	Susceptible	>=16
HE063	>=64	R	Resistant	32	R	Resistant	>=64	R	Resistant	<=2	S	Susceptible	16	R	Resistant	>=32	R	Resistant	16	R	Resistant	>=32	R	Resistant	<=4	S	Susceptible	>=64	R	Resistant	.5	S	Susceptible	<=0.12	S	Susceptible	<=1	S	Susceptible	8	I	Intermediate	>=128	R	Resistant	2	I	Intermediate	<=1
HE064	>=64	R	Resistant	>=64	R	Resistant	>=64	R	Resistant	>=64	R	Resistant	>=32	R	Resistant	>=32	R	Resistant	>=64	R	Resistant	>=32	R	Resistant	>=64	R	Resistant	>=64	R	Resistant	2	R	Resistant	>=8	R	Resistant	>=16	R	Resistant	>=16	R	Resistant	>=128	R	Resistant	<=0.5	S	Susceptible	>=16
HE065	>=64	R	Resistant	>=64	R	Resistant	>=64	R	Resistant	>=64	R	Resistant	>=32	R	Resistant	>=32	R	Resistant	>=64	R	Resistant	>=32	R	Resistant	<=4	S	Susceptible	>=64	R	Resistant	>=4	R	Resistant	<=0.12	S	Susceptible	>=16	R	Resistant	<=0.25	S	Susceptible	64	R	Resistant	1	S	Susceptible	>=16
HE066	>=64	R	Resistant	>=64	R	Resistant	>=64	R	Resistant	>=64	R	Resistant	>=32	R	Resistant	>=32	R	Resistant	>=64	R	Resistant	>=32	R	Resistant	>=64	R	Resistant	>=64	R	Resistant	2	R	Resistant	>=8	R	Resistant	>=16	R	Resistant	>=16	R	Resistant	>=128	R	Resistant	<=0.5	S	Susceptible	>=16
HE067	>=64	R	Resistant	32	R	Resistant	>=64	R	Resistant	4	S	Susceptible	>=32	R	Resistant	>=32	R	Resistant	16	R	Resistant	>=32	R	Resistant	<=4	S	Susceptible	>=64	R	Resistant	2	R	Resistant	<=0.12	S	Susceptible	>=16	R	Resistant	<=0.25	S	Susceptible	16	I	Intermediate	2	I	Intermediate	>=16
HE068	>=64	R	Resistant	32	R	Resistant	>=64	R	Resistant	4	S	Susceptible	>=32	R	Resistant	>=32	R	Resistant	16	R	Resistant	>=32	R	Resistant	<=4	S	Susceptible	>=64	R	Resistant	2	R	Resistant	<=0.12	S	Susceptible	>=16	R	Resistant	<=0.25	S	Susceptible	16	I	Intermediate	2	I	Intermediate	>=16
HE076	>=64	R	Resistant	32	R	Resistant	>=64	R	Resistant	<=2	S	Susceptible	16	R	Resistant	>=32	R	Resistant	>=64	R	Resistant	>=32	R	Resistant	<=4	S	Susceptible	>=64	R	Resistant	<=0.25	S	Susceptible	<=0.12	S	Susceptible	<=1	S	Susceptible	<=0.25	S	Susceptible	8	S	Susceptible	<=0.5	S	Susceptible	<=1
HE080	>=64	R	Resistant	>=64	R	Resistant	>=64	R	Resistant	>=64	R	Resistant	>=32	R	Resistant	>=32	R	Resistant	>=64	R	Resistant	>=32	R	Resistant	<=4	S	Susceptible	>=64	R	Resistant	>=4	R	Resistant	.25	S	Susceptible	>=16	R	Resistant	<=0.25	S	Susceptible	32	R	Resistant	2	I	Intermediate	>=16
HE081	>=64	R	Resistant	>=64	R	Resistant	>=64	R	Resistant	4	S	Susceptible	>=32	R	Resistant	>=32	R	Resistant	>=64	R	Resistant	>=32	R	Resistant	<=4	S	Susceptible	>=64	R	Resistant	>=4	R	Resistant	.25	S	Susceptible	<=1	S	Susceptible	<=0.25	S	Susceptible	>=128	R	Resistant	2	I	Intermediate	<=1
HE082	>=64	R	Resistant	>=64	R	Resistant	>=64	R	Resistant	<=2	S	Susceptible	>=32	R	Resistant	>=32	R	Resistant	>=64	R	Resistant	>=32	R	Resistant	16	I	Intermediate	>=64	R	Resistant	>=4	R	Resistant	.25	S	Susceptible	>=16	R	Resistant	<=0.25	S	Susceptible	>=128	R	Resistant	1	S	Susceptible	8
HE083	>=64	R	Resistant	32	R	Resistant	>=64	R	Resistant	4	S	Susceptible	>=32	R	Resistant	>=32	R	Resistant	>=64	R	Resistant	>=32	R	Resistant	<=4	S	Susceptible	>=64	R	Resistant	2	R	Resistant	<=0.12	S	Susceptible	<=1	S	Susceptible	<=0.25	S	Susceptible	16	I	Intermediate	2	I	Intermediate	>=16
HE084	>=64	R	Resistant	>=64	R	Resistant	>=64	R	Resistant	>=64	R	Resistant	>=32	R	Resistant	>=32	R	Resistant	>=64	R	Resistant	>=32	R	Resistant	32	I	Intermediate	>=64	R	Resistant	<=0.25	S	Susceptible	<=0.12	S	Susceptible	>=16	R	Resistant	<=0.25	S	Susceptible	32	R	Resistant	1	S	Susceptible	>=16
HE086	>=64	R	Resistant	>=64	R	Resistant	>=64	R	Resistant	>=64	R	Resistant	>=32	R	Resistant	>=32	R	Resistant	>=64	R	Resistant	>=32	R	Resistant	<=4	S	Susceptible	>=64	R	Resistant	<=0.25	S	Susceptible	.25	S	Susceptible	>=16	R	Resistant	<=0.25	S	Susceptible	>=128	R	Resistant	<=0.5	S	Susceptible	>=16
HE087	>=64	R	Resistant	>=64	R	Resistant	>=64	R	Resistant	>=64	R	Resistant	>=32	R	Resistant	>=32	R	Resistant	>=64	R	Resistant	>=32	R	Resistant	8	S	Susceptible	>=64	R	Resistant	>=4	R	Resistant	>=8	R	Resistant	>=16	R	Resistant	>=16	R	Resistant	>=128	R	Resistant	2	I	Intermediate	>=16
HE088	>=64	R	Resistant	>=64	R	Resistant	>=64	R	Resistant	>=64	R	Resistant	>=32	R	Resistant	>=32	R	Resistant	>=64	R	Resistant	>=32	R	Resistant	16	I	Intermediate	>=64	R	Resistant	>=4	R	Resistant	.25	S	Susceptible	>=16	R	Resistant	<=0.25	S	Susceptible	>=128	R	Resistant	1	S	Susceptible	>=16
HE089	>=64	R	Resistant	>=64	R	Resistant	>=64	R	Resistant	<=2	S	Susceptible	>=32	R	Resistant	>=32	R	Resistant	>=64	R	Resistant	>=32	R	Resistant	<=4	S	Susceptible	>=64	R	Resistant	>=4	R	Resistant	<=0.12	S	Susceptible	<=1	S	Susceptible	<=0.25	S	Susceptible	32	R	Resistant	2	I	Intermediate	<=1
HE092	<=0.25	S	Susceptible	.5	S	Susceptible	4	S	Susceptible	<=2	S	Susceptible	<=2	S	Susceptible	>=32	R	Resistant	<=1	S	Susceptible	<=0.12	S	Susceptible	<=4	S	Susceptible	4	S	Susceptible	<=0.25	S	Susceptible	<=0.12	S	Susceptible	<=1	S	Susceptible	<=0.25	S	Susceptible	8	S	Susceptible	<=0.5	S	Susceptible	<=1
HE094	>=64	R	Resistant	>=64	R	Resistant	>=64	R	Resistant	>=64	R	Resistant	>=32	R	Resistant	>=32	R	Resistant	>=64	R	Resistant	>=32	R	Resistant	32	I	Intermediate	>=64	R	Resistant	<=0.25	S	Susceptible	<=0.12	S	Susceptible	>=16	R	Resistant	<=0.25	S	Susceptible	16	I	Intermediate	2	I	Intermediate	>=16
HE095	>=64	R	Resistant	32	R	Resistant	>=64	R	Resistant	<=2	S	Susceptible	16	R	Resistant	>=32	R	Resistant	16	R	Resistant	>=32	R	Resistant	<=4	S	Susceptible	>=64	R	Resistant	1	I	Intermediate	<=0.12	S	Susceptible	<=1	S	Susceptible	<=0.25	S	Susceptible	<=4	S	Susceptible	2	I	Intermediate	<=1
HE096	>=64	R	Resistant	>=64	R	Resistant	>=64	R	Resistant	>=64	R	Resistant	8	S	Susceptible	>=32	R	Resistant	>=64	R	Resistant	>=32	R	Resistant	<=4	S	Susceptible	>=64	R	Resistant	1	I	Intermediate	<=0.12	S	Susceptible	>=16	R	Resistant	<=0.25	S	Susceptible	32	R	Resistant	2	I	Intermediate	>=16
HE097	>=64	R	Resistant	>=64	R	Resistant	>=64	R	Resistant	<=2	S	Susceptible	>=32	R	Resistant	>=32	R	Resistant	>=64	R	Resistant	1	S	Susceptible	<=4	S	Susceptible	>=64	R	Resistant	.5	S	Susceptible	<=0.12	S	Susceptible	>=16	R	Resistant	<=0.25	S	Susceptible	>=128	R	Resistant	1	S	Susceptible	>=16
HE098	>=64	R	Resistant	>=64	R	Resistant	>=64	R	Resistant	8	S	Susceptible	>=32	R	Resistant	>=32	R	Resistant	>=64	R	Resistant	>=32	R	Resistant	16	I	Intermediate	>=64	R	Resistant	>=4	R	Resistant	.25	S	Susceptible	4	I	Intermediate	<=0.25	S	Susceptible	>=128	R	Resistant	2	I	Intermediate	>=16
HE100	>=64	R	Resistant	>=64	R	Resistant	>=64	R	Resistant	>=64	R	Resistant	>=32	R	Resistant	>=32	R	Resistant	>=64	R	Resistant	>=32	R	Resistant	>=64	R	Resistant	>=64	R	Resistant	2	R	Resistant	>=8	R	Resistant	>=16	R	Resistant	>=16	R	Resistant	>=128	R	Resistant	1	S	Susceptible	>=16
HE103	>=64	R	Resistant	>=64	R	Resistant	>=64	R	Resistant	>=64	R	Resistant	>=32	R	Resistant	>=32	R	Resistant	>=64	R	Resistant	>=32	R	Resistant	16	I	Intermediate	>=64	R	Resistant	>=4	R	Resistant	.25	S	Susceptible	4	I	Intermediate	<=0.25	S	Susceptible	>=128	R	Resistant	2	I	Intermediate	>=16
HE104	>=64	R	Resistant	>=64	R	Resistant	>=64	R	Resistant	4	S	Susceptible	>=32	R	Resistant	>=32	R	Resistant	>=64	R	Resistant	>=32	R	Resistant	8	S	Susceptible	>=64	R	Resistant	>=4	R	Resistant	.25	S	Susceptible	2	S	Susceptible	<=0.25	S	Susceptible	>=128	R	Resistant	1	S	Susceptible	>=16
HE105	>=64	R	Resistant	>=64	R	Resistant	>=64	R	Resistant	>=64	R	Resistant	>=32	R	Resistant	>=32	R	Resistant	>=64	R	Resistant	>=32	R	Resistant	16	I	Intermediate	>=64	R	Resistant	>=4	R	Resistant	.25	S	Susceptible	>=16	R	Resistant	<=0.25	S	Susceptible	>=128	R	Resistant	1	S	Susceptible	>=16
HE108	>=64	R	Resistant	32	R	Resistant	>=64	R	Resistant	4	S	Susceptible	>=32	R	Resistant	>=32	R	Resistant	32	R	Resistant	>=32	R	Resistant	<=4	S	Susceptible	>=64	R	Resistant	2	R	Resistant	<=0.12	S	Susceptible	>=16	R	Resistant	<=0.25	S	Susceptible	32	R	Resistant	2	I	Intermediate	>=16
HE109	>=64	R	Resistant	>=64	R	Resistant	>=64	R	Resistant	<=2	S	Susceptible	>=32	R	Resistant	>=32	R	Resistant	>=64	R	Resistant	>=32	R	Resistant	16	I	Intermediate	>=64	R	Resistant	>=4	R	Resistant	.25	S	Susceptible	<=1	S	Susceptible	<=0.25	S	Susceptible	>=128	R	Resistant	1	S	Susceptible	<=1
HE110	>=64	R	Resistant	>=64	R	Resistant	>=64	R	Resistant	>=64	R	Resistant	>=32	R	Resistant	>=32	R	Resistant	>=64	R	Resistant	>=32	R	Resistant	16	I	Intermediate	>=64	R	Resistant	>=4	R	Resistant	.25	S	Susceptible	8	R	Resistant	<=0.25	S	Susceptible	>=128	R	Resistant	1	S	Susceptible	>=16
HE111	>=64	R	Resistant	>=64	R	Resistant	>=64	R	Resistant	>=64	R	Resistant	>=32	R	Resistant	>=32	R	Resistant	>=64	R	Resistant	>=32	R	Resistant	16	I	Intermediate	>=64	R	Resistant	>=4	R	Resistant	.25	S	Susceptible	>=16	R	Resistant	<=0.25	S	Susceptible	>=128	R	Resistant	1	S	Susceptible	>=16
HE112	>=64	R	Resistant	>=64	R	Resistant	>=64	R	Resistant	>=64	R	Resistant	>=32	R	Resistant	>=32	R	Resistant	>=64	R	Resistant	>=32	R	Resistant	16	I	Intermediate	>=64	R	Resistant	<=0.25	S	Susceptible	<=0.12	S	Susceptible	>=16	R	Resistant	<=0.25	S	Susceptible	8	S	Susceptible	<=0.5	S	Susceptible	>=16
HE113	>=64	R	Resistant	>=64	R	Resistant	>=64	R	Resistant	>=64	R	Resistant	>=32	R	Resistant	>=32	R	Resistant	>=64	R	Resistant	>=32	R	Resistant	16	I	Intermediate	>=64	R	Resistant	>=4	R	Resistant	.25	S	Susceptible	8	R	Resistant	<=0.25	S	Susceptible	>=128	R	Resistant	2	I	Intermediate	>=16
HE114	>=64	R	Resistant	>=64	R	Resistant	>=64	R	Resistant	>=64	R	Resistant	>=32	R	Resistant	>=32	R	Resistant	>=64	R	Resistant	>=32	R	Resistant	16	I	Intermediate	>=64	R	Resistant	>=4	R	Resistant	.25	S	Susceptible	4	I	Intermediate	<=0.25	S	Susceptible	>=128	R	Resistant	1	S	Susceptible	>=16
HE115	>=64	R	Resistant	>=64	R	Resistant	>=64	R	Resistant	>=64	R	Resistant	>=32	R	Resistant	>=32	R	Resistant	>=64	R	Resistant	>=32	R	Resistant	16	I	Intermediate	>=64	R	Resistant	>=4	R	Resistant	.25	S	Susceptible	4	I	Intermediate	<=0.25	S	Susceptible	>=128	R	Resistant	1	S	Susceptible	>=16
HE116	>=64	R	Resistant	>=64	R	Resistant	>=64	R	Resistant	<=2	S	Susceptible	>=32	R	Resistant	>=32	R	Resistant	>=64	R	Resistant	>=32	R	Resistant	16	I	Intermediate	>=64	R	Resistant	>=4	R	Resistant	.25	S	Susceptible	<=1	S	Susceptible	<=0.25	S	Susceptible	>=128	R	Resistant	2	I	Intermediate	<=1
HE117	>=64	R	Resistant	>=64	R	Resistant	>=64	R	Resistant	>=64	R	Resistant	>=32	R	Resistant	>=32	R	Resistant	>=64	R	Resistant	>=32	R	Resistant	>=64	R	Resistant	>=64	R	Resistant	2	R	Resistant	>=8	R	Resistant	>=16	R	Resistant	>=16	R	Resistant	>=128	R	Resistant	1	S	Susceptible	>=16
HE118	>=64	R	Resistant	32	R	Resistant	>=64	R	Resistant	<=2	S	Susceptible	>=32	R	Resistant	>=32	R	Resistant	16	R	Resistant	>=32	R	Resistant	<=4	S	Susceptible	>=64	R	Resistant	1	I	Intermediate	<=0.12	S	Susceptible	<=1	S	Susceptible	<=0.25	S	Susceptible	8	S	Susceptible	1	S	Susceptible	<=1
HE119	>=64	R	Resistant	>=64	R	Resistant	>=64	R	Resistant	4	S	Susceptible	>=32	R	Resistant	>=32	R	Resistant	>=64	R	Resistant	>=32	R	Resistant	<=4	S	Susceptible	>=64	R	Resistant	1	I	Intermediate	>=8	R	Resistant	2	S	Susceptible	>=16	R	Resistant	>=128	R	Resistant	2	I	Intermediate	4
HE120	>=64	R	Resistant	32	R	Resistant	>=64	R	Resistant	<=2	S	Susceptible	16	R	Resistant	>=32	R	Resistant	>=64	R	Resistant	>=32	R	Resistant	<=4	S	Susceptible	>=64	R	Resistant	1	I	Intermediate	<=0.12	S	Susceptible	<=1	S	Susceptible	<=0.25	S	Susceptible	8	S	Susceptible	2	I	Intermediate	<=1
HE121	>=64	R	Resistant	>=64	R	Resistant	>=64	R	Resistant	>=64	R	Resistant	>=32	R	Resistant	>=32	R	Resistant	>=64	R	Resistant	>=32	R	Resistant	>=64	R	Resistant	>=64	R	Resistant	>=4	R	Resistant	>=8	R	Resistant	>=16	R	Resistant	>=16	R	Resistant	>=128	R	Resistant	1	S	Susceptible	>=16
HE122	>=64	R	Resistant	>=64	R	Resistant	>=64	R	Resistant	>=64	R	Resistant	>=32	R	Resistant	>=32	R	Resistant	>=64	R	Resistant	>=32	R	Resistant	<=4	S	Susceptible	>=64	R	Resistant	>=4	R	Resistant	<=0.12	S	Susceptible	>=16	R	Resistant	<=0.25	S	Susceptible	16	I	Intermediate	1	S	Susceptible	>=16
HE123	>=64	R	Resistant	32	R	Resistant	>=64	R	Resistant	8	S	Susceptible	>=32	R	Resistant	>=32	R	Resistant	32	R	Resistant	>=32	R	Resistant	<=4	S	Susceptible	>=64	R	Resistant	2	R	Resistant	<=0.12	S	Susceptible	>=16	R	Resistant	<=0.25	S	Susceptible	16	I	Intermediate	2	I	Intermediate	>=16
HE124	>=64	R	Resistant	32	R	Resistant	>=64	R	Resistant	<=2	S	Susceptible	16	R	Resistant	>=32	R	Resistant	16	R	Resistant	>=32	R	Resistant	<=4	S	Susceptible	>=64	R	Resistant	.5	S	Susceptible	<=0.12	S	Susceptible	<=1	S	Susceptible	<=0.25	S	Susceptible	8	S	Susceptible	<=0.5	S	Susceptible	<=1
HE125	>=64	R	Resistant	>=64	R	Resistant	>=64	R	Resistant	>=64	R	Resistant	>=32	R	Resistant	>=32	R	Resistant	>=64	R	Resistant	>=32	R	Resistant	>=64	R	Resistant	>=64	R	Resistant	>=4	R	Resistant	>=8	R	Resistant	>=16	R	Resistant	>=16	R	Resistant	>=128	R	Resistant	1	S	Susceptible	>=16
HE128	>=64	R	Resistant	>=64	R	Resistant	>=64	R	Resistant	>=64	R	Resistant	>=32	R	Resistant	>=32	R	Resistant	>=64	R	Resistant	>=32	R	Resistant	>=64	R	Resistant	>=64	R	Resistant	>=4	R	Resistant	>=8	R	Resistant	>=16	R	Resistant	>=16	R	Resistant	>=128	R	Resistant	1	S	Susceptible	>=16
HE130	>=64	R	Resistant	32	R	Resistant	>=64	R	Resistant	<=2	S	Susceptible	16	R	Resistant	>=32	R	Resistant	16	R	Resistant	>=32	R	Resistant	<=4	S	Susceptible	>=64	R	Resistant	1	I	Intermediate	<=0.12	S	Susceptible	<=1	S	Susceptible	<=0.25	S	Susceptible	8	S	Susceptible	2	I	Intermediate	<=1
HE131	>=64	R	Resistant	>=64	R	Resistant	>=64	R	Resistant	>=64	R	Resistant	>=32	R	Resistant	>=32	R	Resistant	>=64	R	Resistant	>=32	R	Resistant	16	I	Intermediate	>=64	R	Resistant	>=4	R	Resistant	.25	S	Susceptible	>=16	R	Resistant	<=0.25	S	Susceptible	>=128	R	Resistant	2	I	Intermediate	>=16
HE132	>=64	R	Resistant	>=64	R	Resistant	>=64	R	Resistant	>=64	R	Resistant	>=32	R	Resistant	>=32	R	Resistant	>=64	R	Resistant	>=32	R	Resistant	8	S	Susceptible	>=64	R	Resistant	>=4	R	Resistant	.25	S	Susceptible	>=16	R	Resistant	<=0.25	S	Susceptible	64	R	Resistant	2	I	Intermediate	>=16
HE133	>=64	R	Resistant	>=64	R	Resistant	>=64	R	Resistant	8	S	Susceptible	>=32	R	Resistant	>=32	R	Resistant	>=64	R	Resistant	>=32	R	Resistant	<=4	S	Susceptible	>=64	R	Resistant	>=4	R	Resistant	<=0.12	S	Susceptible	>=16	R	Resistant	<=0.25	S	Susceptible	>=128	R	Resistant	2	I	Intermediate	>=16
HE135	>=64	R	Resistant	>=64	R	Resistant	>=64	R	Resistant	>=64	R	Resistant	>=32	R	Resistant	>=32	R	Resistant	>=64	R	Resistant	>=32	R	Resistant	<=4	S	Susceptible	>=64	R	Resistant	2	R	Resistant	<=0.12	S	Susceptible	>=16	R	Resistant	<=0.25	S	Susceptible	32	R	Resistant	2	I	Intermediate	>=16
HE136	>=64	R	Resistant	>=64	R	Resistant	>=64	R	Resistant	<=2	S	Susceptible	>=32	R	Resistant	>=32	R	Resistant	>=64	R	Resistant	>=32	R	Resistant	<=4	S	Susceptible	>=64	R	Resistant	>=4	R	Resistant	<=0.12	S	Susceptible	>=16	R	Resistant	<=0.25	S	Susceptible	64	R	Resistant	1	S	Susceptible	>=16
HE138	>=64	R	Resistant	>=64	R	Resistant	>=64	R	Resistant	>=64	R	Resistant	>=32	R	Resistant	>=32	R	Resistant	>=64	R	Resistant	>=32	R	Resistant	<=4	S	Susceptible	>=64	R	Resistant	>=4	R	Resistant	<=0.12	S	Susceptible	>=16	R	Resistant	<=0.25	S	Susceptible	>=128	R	Resistant	2	I	Intermediate	>=16
HE139	>=64	R	Resistant	>=64	R	Resistant	>=64	R	Resistant	>=64	R	Resistant	16	R	Resistant	>=32	R	Resistant	>=64	R	Resistant	>=32	R	Resistant	8	S	Susceptible	>=64	R	Resistant	>=4	R	Resistant	.25	S	Susceptible	8	R	Resistant	<=0.25	S	Susceptible	32	R	Resistant	2	I	Intermediate	>=16
HE140	>=64	R	Resistant	>=64	R	Resistant	>=64	R	Resistant	>=64	R	Resistant	>=32	R	Resistant	>=32	R	Resistant	>=64	R	Resistant	>=32	R	Resistant	32	I	Intermediate	>=64	R	Resistant	>=4	R	Resistant	>=8	R	Resistant	>=16	R	Resistant	>=16	R	Resistant	>=128	R	Resistant	1	S	Susceptible	>=16
HE141	>=64	R	Resistant	>=64	R	Resistant	>=64	R	Resistant	8	S	Susceptible	>=32	R	Resistant	>=32	R	Resistant	>=64	R	Resistant	>=32	R	Resistant	<=4	S	Susceptible	>=64	R	Resistant	2	R	Resistant	.25	S	Susceptible	>=16	R	Resistant	<=0.25	S	Susceptible	>=128	R	Resistant	2	I	Intermediate	>=16
HE142	>=64	R	Resistant	32	R	Resistant	>=64	R	Resistant	4	S	Susceptible	>=32	R	Resistant	>=32	R	Resistant	16	R	Resistant	>=32	R	Resistant	<=4	S	Susceptible	>=64	R	Resistant	2	R	Resistant	<=0.12	S	Susceptible	>=16	R	Resistant	<=0.25	S	Susceptible	16	I	Intermediate	2	I	Intermediate	>=16
HE143	>=64	R	Resistant	32	R	Resistant	>=64	R	Resistant	8	S	Susceptible	>=32	R	Resistant	>=32	R	Resistant	32	R	Resistant	>=32	R	Resistant	<=4	S	Susceptible	>=64	R	Resistant	>=4	R	Resistant	<=0.12	S	Susceptible	>=16	R	Resistant	<=0.25	S	Susceptible	32	R	Resistant	2	I	Intermediate	>=16
HE144	>=64	R	Resistant	32	R	Resistant	>=64	R	Resistant	4	S	Susceptible	>=32	R	Resistant	>=32	R	Resistant	>=64	R	Resistant	>=32	R	Resistant	<=4	S	Susceptible	>=64	R	Resistant	2	R	Resistant	<=0.12	S	Susceptible	>=16	R	Resistant	<=0.25	S	Susceptible	32	R	Resistant	1	S	Susceptible	>=16
HE147	>=64	R	Resistant	>=64	R	Resistant	>=64	R	Resistant	>=64	R	Resistant	>=32	R	Resistant	>=32	R	Resistant	>=64	R	Resistant	>=32	R	Resistant	16	I	Intermediate	>=64	R	Resistant	>=4	R	Resistant	.25	S	Susceptible	>=16	R	Resistant	<=0.25	S	Susceptible	>=128	R	Resistant	1	S	Susceptible	>=16
HE148	>=64	R	Resistant	>=64	R	Resistant	>=64	R	Resistant	>=64	R	Resistant	>=32	R	Resistant	>=32	R	Resistant	>=64	R	Resistant	>=32	R	Resistant	<=4	S	Susceptible	>=64	R	Resistant	2	R	Resistant	.25	S	Susceptible	>=16	R	Resistant	<=0.25	S	Susceptible	>=128	R	Resistant	2	I	Intermediate	>=16
HE149	>=64	R	Resistant	>=64	R	Resistant	>=64	R	Resistant	>=64	R	Resistant	>=32	R	Resistant	>=32	R	Resistant	>=64	R	Resistant	>=32	R	Resistant	<=4	S	Susceptible	>=64	R	Resistant	2	R	Resistant	.25	S	Susceptible	>=16	R	Resistant	<=0.25	S	Susceptible	>=128	R	Resistant	2	I	Intermediate	>=16
HE150	>=64	R	Resistant	>=64	R	Resistant	>=64	R	Resistant	>=64	R	Resistant	>=32	R	Resistant	>=32	R	Resistant	>=64	R	Resistant	>=32	R	Resistant	<=4	S	Susceptible	>=64	R	Resistant	2	R	Resistant	.25	S	Susceptible	>=16	R	Resistant	<=0.25	S	Susceptible	>=128	R	Resistant	2	I	Intermediate	>=16
HE151	>=64	R	Resistant	32	R	Resistant	>=64	R	Resistant	<=2	S	Susceptible	16	R	Resistant	>=32	R	Resistant	32	R	Resistant	>=32	R	Resistant	<=4	S	Susceptible	>=64	R	Resistant	.5	S	Susceptible	<=0.12	S	Susceptible	<=1	S	Susceptible	<=0.25	S	Susceptible	8	S	Susceptible	2	I	Intermediate	<=1
HE152	>=64	R	Resistant	>=64	R	Resistant	>=64	R	Resistant	>=64	R	Resistant	>=32	R	Resistant	>=32	R	Resistant	>=64	R	Resistant	>=32	R	Resistant	<=4	S	Susceptible	>=64	R	Resistant	2	R	Resistant	<=0.12	S	Susceptible	>=16	R	Resistant	<=0.25	S	Susceptible	32	R	Resistant	2	I	Intermediate	>=16
HE153	>=64	R	Resistant	>=64	R	Resistant	>=64	R	Resistant	>=64	R	Resistant	>=32	R	Resistant	>=32	R	Resistant	>=64	R	Resistant	>=32	R	Resistant	<=4	S	Susceptible	>=64	R	Resistant	1	I	Intermediate	<=0.12	S	Susceptible	>=16	R	Resistant	<=0.25	S	Susceptible	32	R	Resistant	2	I	Intermediate	>=16
HE154	>=64	R	Resistant	>=64	R	Resistant	>=64	R	Resistant	8	S	Susceptible	>=32	R	Resistant	>=32	R	Resistant	>=64	R	Resistant	>=32	R	Resistant	<=4	S	Susceptible	>=64	R	Resistant	>=4	R	Resistant	<=0.12	S	Susceptible	>=16	R	Resistant	<=0.25	S	Susceptible	>=128	R	Resistant	2	I	Intermediate	>=16
HE155	>=64	R	Resistant	>=64	R	Resistant	>=64	R	Resistant	8	S	Susceptible	>=32	R	Resistant	>=32	R	Resistant	>=64	R	Resistant	>=32	R	Resistant	<=4	S	Susceptible	>=64	R	Resistant	>=4	R	Resistant	<=0.12	S	Susceptible	>=16	R	Resistant	<=0.25	S	Susceptible	>=128	R	Resistant	2	I	Intermediate	>=16
HE156	>=64	R	Resistant	32	R	Resistant	>=64	R	Resistant	<=2	S	Susceptible	16	R	Resistant	>=32	R	Resistant	>=64	R	Resistant	>=32	R	Resistant	<=4	S	Susceptible	>=64	R	Resistant	.5	S	Susceptible	<=0.12	S	Susceptible	<=1	S	Susceptible	<=0.25	S	Susceptible	8	S	Susceptible	2	I	Intermediate	<=1
HE157	>=64	R	Resistant	>=64	R	Resistant	>=64	R	Resistant	>=64	R	Resistant	>=32	R	Resistant	>=32	R	Resistant	>=64	R	Resistant	>=32	R	Resistant	16	I	Intermediate	>=64	R	Resistant	>=4	R	Resistant	.25	S	Susceptible	4	I	Intermediate	<=0.25	S	Susceptible	32	R	Resistant	2	I	Intermediate	>=16
HE158	>=64	R	Resistant	>=64	R	Resistant	>=64	R	Resistant	>=64	R	Resistant	>=32	R	Resistant	>=32	R	Resistant	>=64	R	Resistant	>=32	R	Resistant	16	I	Intermediate	>=64	R	Resistant	>=4	R	Resistant	.25	S	Susceptible	8	R	Resistant	<=0.25	S	Susceptible	32	R	Resistant	2	I	Intermediate	>=16
HE159	>=64	R	Resistant	>=64	R	Resistant	>=64	R	Resistant	>=64	R	Resistant	>=32	R	Resistant	>=32	R	Resistant	>=64	R	Resistant	>=32	R	Resistant	<=4	S	Susceptible	>=64	R	Resistant	2	R	Resistant	<=0.12	S	Susceptible	>=16	R	Resistant	<=0.25	S	Susceptible	64	R	Resistant	2	I	Intermediate	>=16
HE160	>=64	R	Resistant	32	R	Resistant	>=64	R	Resistant	<=2	S	Susceptible	16	R	Resistant	>=32	R	Resistant	>=64	R	Resistant	>=32	R	Resistant	<=4	S	Susceptible	>=64	R	Resistant	.5	S	Susceptible	<=0.12	S	Susceptible	<=1	S	Susceptible	<=0.25	S	Susceptible	8	S	Susceptible	2	I	Intermediate	<=1
HE161	>=64	R	Resistant	>=64	R	Resistant	>=64	R	Resistant	>=64	R	Resistant	>=32	R	Resistant	>=32	R	Resistant	>=64	R	Resistant	>=32	R	Resistant	32	I	Intermediate	>=64	R	Resistant	1	I	Intermediate	<=0.12	S	Susceptible	>=16	R	Resistant	<=0.25	S	Susceptible	64	R	Resistant	1	S	Susceptible	>=16
HE162	>=64	R	Resistant	32	R	Resistant	>=64	R	Resistant	<=2	S	Susceptible	>=32	R	Resistant	>=32	R	Resistant	>=64	R	Resistant	>=32	R	Resistant	<=4	S	Susceptible	>=64	R	Resistant	.5	S	Susceptible	<=0.12	S	Susceptible	<=1	S	Susceptible	<=0.25	S	Susceptible	8	S	Susceptible	2	I	Intermediate	<=1
HE163	>=64	R	Resistant	32	R	Resistant	>=64	R	Resistant	4	S	Susceptible	>=32	R	Resistant	>=32	R	Resistant	>=64	R	Resistant	>=32	R	Resistant	<=4	S	Susceptible	>=64	R	Resistant	1	I	Intermediate	<=0.12	S	Susceptible	<=1	S	Susceptible	<=0.25	S	Susceptible	16	I	Intermediate	2	I	Intermediate	>=16
HE164	>=64	R	Resistant	32	R	Resistant	>=64	R	Resistant	4	S	Susceptible	>=32	R	Resistant	>=32	R	Resistant	>=64	R	Resistant	>=32	R	Resistant	<=4	S	Susceptible	>=64	R	Resistant	1	I	Intermediate	<=0.12	S	Susceptible	<=1	S	Susceptible	<=0.25	S	Susceptible	16	I	Intermediate	2	I	Intermediate	>=16
HE165	>=64	R	Resistant	>=64	R	Resistant	>=64	R	Resistant	>=64	R	Resistant	>=32	R	Resistant	>=32	R	Resistant	>=64	R	Resistant	>=32	R	Resistant	<=4	S	Susceptible	>=64	R	Resistant	1	I	Intermediate	<=0.12	S	Susceptible	<=1	S	Susceptible	<=0.25	S	Susceptible	16	I	Intermediate	2	I	Intermediate	>=16
HE166	>=64	R	Resistant	32	R	Resistant	>=64	R	Resistant	<=2	S	Susceptible	16	R	Resistant	>=32	R	Resistant	>=64	R	Resistant	>=32	R	Resistant	<=4	S	Susceptible	>=64	R	Resistant	.5	S	Susceptible	<=0.12	S	Susceptible	<=1	S	Susceptible	<=0.25	S	Susceptible	<=4	S	Susceptible	2	I	Intermediate	<=1
HE167	>=64	R	Resistant	32	R	Resistant	>=64	R	Resistant	4	S	Susceptible	>=32	R	Resistant	>=32	R	Resistant	>=64	R	Resistant	>=32	R	Resistant	<=4	S	Susceptible	>=64	R	Resistant	1	I	Intermediate	<=0.12	S	Susceptible	<=1	S	Susceptible	<=0.25	S	Susceptible	8	S	Susceptible	2	I	Intermediate	>=16
HE168	>=64	R	Resistant	32	R	Resistant	>=64	R	Resistant	<=2	S	Susceptible	16	R	Resistant	>=32	R	Resistant	>=64	R	Resistant	>=32	R	Resistant	<=4	S	Susceptible	>=64	R	Resistant	.5	S	Susceptible	<=0.12	S	Susceptible	<=1	S	Susceptible	<=0.25	S	Susceptible	8	S	Susceptible	2	I	Intermediate	<=1
HE169	>=64	R	Resistant	>=64	R	Resistant	>=64	R	Resistant	>=64	R	Resistant	>=32	R	Resistant	>=32	R	Resistant	>=64	R	Resistant	>=32	R	Resistant	<=4	S	Susceptible	>=64	R	Resistant	1	I	Intermediate	<=0.12	S	Susceptible	2	S	Susceptible	<=0.25	S	Susceptible	16	I	Intermediate	2	I	Intermediate	>=16
HE170	>=64	R	Resistant	32	R	Resistant	>=64	R	Resistant	<=2	S	Susceptible	16	R	Resistant	>=32	R	Resistant	>=64	R	Resistant	>=32	R	Resistant	<=4	S	Susceptible	>=64	R	Resistant	.5	S	Susceptible	<=0.12	S	Susceptible	<=1	S	Susceptible	<=0.25	S	Susceptible	<=4	S	Susceptible	2	I	Intermediate	<=1
HE171	>=64	R	Resistant	32	R	Resistant	>=64	R	Resistant	<=2	S	Susceptible	16	R	Resistant	>=32	R	Resistant	>=64	R	Resistant	>=32	R	Resistant	<=4	S	Susceptible	>=64	R	Resistant	.5	S	Susceptible	<=0.12	S	Susceptible	<=1	S	Susceptible	<=0.25	S	Susceptible	8	S	Susceptible	2	I	Intermediate	<=1
HE172	>=64	R	Resistant	32	R	Resistant	>=64	R	Resistant	<=2	S	Susceptible	>=32	R	Resistant	>=32	R	Resistant	>=64	R	Resistant	>=32	R	Resistant	<=4	S	Susceptible	>=64	R	Resistant	1	I	Intermediate	<=0.12	S	Susceptible	<=1	S	Susceptible	<=0.25	S	Susceptible	<=4	S	Susceptible	2	I	Intermediate	<=1
HE173	>=64	R	Resistant	>=64	R	Resistant	>=64	R	Resistant	>=64	R	Resistant	>=32	R	Resistant	>=32	R	Resistant	>=64	R	Resistant	>=32	R	Resistant	<=4	S	Susceptible	>=64	R	Resistant	1	I	Intermediate	<=0.12	S	Susceptible	>=16	R	Resistant	<=0.25	S	Susceptible	16	I	Intermediate	2	I	Intermediate	>=16
HE174	>=64	R	Resistant	32	R	Resistant	>=64	R	Resistant	<=2	S	Susceptible	>=32	R	Resistant	>=32	R	Resistant	>=64	R	Resistant	>=32	R	Resistant	<=4	S	Susceptible	>=64	R	Resistant	1	I	Intermediate	<=0.12	S	Susceptible	<=1	S	Susceptible	<=0.25	S	Susceptible	8	S	Susceptible	2	I	Intermediate	<=1
HE175	>=64	R	Resistant	32	R	Resistant	>=64	R	Resistant	<=2	S	Susceptible	16	R	Resistant	>=32	R	Resistant	>=64	R	Resistant	>=32	R	Resistant	<=4	S	Susceptible	>=64	R	Resistant	1	I	Intermediate	<=0.12	S	Susceptible	<=1	S	Susceptible	<=0.25	S	Susceptible	8	S	Susceptible	2	I	Intermediate	<=1
HE176	>=64	R	Resistant	32	R	Resistant	>=64	R	Resistant	<=2	S	Susceptible	>=32	R	Resistant	>=32	R	Resistant	>=64	R	Resistant	>=32	R	Resistant	<=4	S	Susceptible	>=64	R	Resistant	.5	S	Susceptible	<=0.12	S	Susceptible	<=1	S	Susceptible	<=0.25	S	Susceptible	<=4	S	Susceptible	2	I	Intermediate	<=1
HE177	>=64	R	Resistant	32	R	Resistant	>=64	R	Resistant	<=2	S	Susceptible	16	R	Resistant	>=32	R	Resistant	>=64	R	Resistant	>=32	R	Resistant	<=4	S	Susceptible	>=64	R	Resistant	.5	S	Susceptible	<=0.12	S	Susceptible	<=1	S	Susceptible	<=0.25	S	Susceptible	8	S	Susceptible	2	I	Intermediate	<=1
HE179	>=64	R	Resistant	32	R	Resistant	>=64	R	Resistant	<=2	S	Susceptible	>=32	R	Resistant	>=32	R	Resistant	>=64	R	Resistant	>=32	R	Resistant	<=4	S	Susceptible	>=64	R	Resistant	.5	S	Susceptible	<=0.12	S	Susceptible	<=1	S	Susceptible	<=0.25	S	Susceptible	<=4	S	Susceptible	2	I	Intermediate	<=1
HE180	>=64	R	Resistant	32	R	Resistant	>=64	R	Resistant	<=2	S	Susceptible	16	R	Resistant	>=32	R	Resistant	32	R	Resistant	>=32	R	Resistant	<=4	S	Susceptible	>=64	R	Resistant	1	I	Intermediate	<=0.12	S	Susceptible	<=1	S	Susceptible	<=0.25	S	Susceptible	8	S	Susceptible	2	I	Intermediate	<=1
HE182	>=64	R	Resistant	32	R	Resistant	>=64	R	Resistant	<=2	S	Susceptible	16	R	Resistant	>=32	R	Resistant	>=64	R	Resistant	>=32	R	Resistant	<=4	S	Susceptible	>=64	R	Resistant	.5	S	Susceptible	<=0.12	S	Susceptible	<=1	S	Susceptible	<=0.25	S	Susceptible	8	S	Susceptible	2	I	Intermediate	<=1
HE183	>=64	R	Resistant	32	R	Resistant	>=64	R	Resistant	<=2	S	Susceptible	16	R	Resistant	>=32	R	Resistant	32	R	Resistant	>=32	R	Resistant	<=4	S	Susceptible	>=64	R	Resistant	1	I	Intermediate	<=0.12	S	Susceptible	<=1	S	Susceptible	<=0.25	S	Susceptible	<=4	S	Susceptible	2	I	Intermediate	<=1
HE184	>=64	R	Resistant	>=64	R	Resistant	>=64	R	Resistant	4	S	Susceptible	>=32	R	Resistant	>=32	R	Resistant	>=64	R	Resistant	>=32	R	Resistant	<=4	S	Susceptible	>=64	R	Resistant	1	I	Intermediate	<=0.12	S	Susceptible	<=1	S	Susceptible	<=0.25	S	Susceptible	16	I	Intermediate	2	I	Intermediate	>=16
HE186	>=64	R	Resistant	32	R	Resistant	>=64	R	Resistant	<=2	S	Susceptible	16	R	Resistant	>=32	R	Resistant	32	R	Resistant	>=32	R	Resistant	<=4	S	Susceptible	>=64	R	Resistant	.5	S	Susceptible	<=0.12	S	Susceptible	<=1	S	Susceptible	<=0.25	S	Susceptible	<=4	S	Susceptible	2	I	Intermediate	<=1
HE187	>=64	R	Resistant	>=64	R	Resistant	>=64	R	Resistant	<=2	S	Susceptible	>=32	R	Resistant	>=32	R	Resistant	>=64	R	Resistant	>=32	R	Resistant	<=4	S	Susceptible	>=64	R	Resistant	1	I	Intermediate	<=0.12	S	Susceptible	<=1	S	Susceptible	<=0.25	S	Susceptible	16	I	Intermediate	2	I	Intermediate	<=1
HE188	>=64	R	Resistant	>=64	R	Resistant	>=64	R	Resistant	4	S	Susceptible	>=32	R	Resistant	>=32	R	Resistant	>=64	R	Resistant	>=32	R	Resistant	<=4	S	Susceptible	>=64	R	Resistant	1	I	Intermediate	<=0.12	S	Susceptible	<=1	S	Susceptible	<=0.25	S	Susceptible	16	I	Intermediate	2	I	Intermediate	>=16
HE189	>=64	R	Resistant	32	R	Resistant	>=64	R	Resistant	<=2	S	Susceptible	16	R	Resistant	>=32	R	Resistant	>=64	R	Resistant	>=32	R	Resistant	<=4	S	Susceptible	>=64	R	Resistant	1	I	Intermediate	<=0.12	S	Susceptible	<=1	S	Susceptible	<=0.25	S	Susceptible	8	S	Susceptible	2	I	Intermediate	<=1
HE190	>=64	R	Resistant	>=64	R	Resistant	>=64	R	Resistant	>=64	R	Resistant	>=32	R	Resistant	>=32	R	Resistant	>=64	R	Resistant	>=32	R	Resistant	<=4	S	Susceptible	>=64	R	Resistant	2	R	Resistant	<=0.12	S	Susceptible	2	S	Susceptible	<=0.25	S	Susceptible	32	R	Resistant	2	I	Intermediate	>=16
HE191	>=64	R	Resistant	32	R	Resistant	>=64	R	Resistant	<=2	S	Susceptible	16	R	Resistant	>=32	R	Resistant	>=64	R	Resistant	>=32	R	Resistant	<=4	S	Susceptible	>=64	R	Resistant	1	I	Intermediate	<=0.12	S	Susceptible	<=1	S	Susceptible	<=0.25	S	Susceptible	<=4	S	Susceptible	2	I	Intermediate	<=1
HE192	>=64	R	Resistant	>=64	R	Resistant	>=64	R	Resistant	4	S	Susceptible	>=32	R	Resistant	>=32	R	Resistant	>=64	R	Resistant	>=32	R	Resistant	<=4	S	Susceptible	>=64	R	Resistant	1	I	Intermediate	<=0.12	S	Susceptible	4	I	Intermediate	<=0.25	S	Susceptible	8	S	Susceptible	<=0.5	S	Susceptible	>=16
HE193	>=64	R	Resistant	>=64	R	Resistant	>=64	R	Resistant	>=64	R	Resistant	>=32	R	Resistant	>=32	R	Resistant	>=64	R	Resistant	>=32	R	Resistant	<=4	S	Susceptible	>=64	R	Resistant	1	I	Intermediate	<=0.12	S	Susceptible	2	S	Susceptible	<=0.25	S	Susceptible	16	I	Intermediate	2	I	Intermediate	>=16
HE194	>=64	R	Resistant	32	R	Resistant	>=64	R	Resistant	<=2	S	Susceptible	16	R	Resistant	>=32	R	Resistant	32	R	Resistant	>=32	R	Resistant	<=4	S	Susceptible	>=64	R	Resistant	1	I	Intermediate	<=0.12	S	Susceptible	<=1	S	Susceptible	<=0.25	S	Susceptible	<=4	S	Susceptible	2	I	Intermediate	<=1
HE195	>=64	R	Resistant	>=64	R	Resistant	>=64	R	Resistant	<=2	S	Susceptible	>=32	R	Resistant	>=32	R	Resistant	>=64	R	Resistant	>=32	R	Resistant	<=4	S	Susceptible	>=64	R	Resistant	1	I	Intermediate	<=0.12	S	Susceptible	<=1	S	Susceptible	<=0.25	S	Susceptible	16	I	Intermediate	2	I	Intermediate	<=1
HE196	>=64	R	Resistant	>=64	R	Resistant	>=64	R	Resistant	<=2	S	Susceptible	>=32	R	Resistant	>=32	R	Resistant	>=64	R	Resistant	>=32	R	Resistant	<=4	S	Susceptible	>=64	R	Resistant	.5	S	Susceptible	<=0.12	S	Susceptible	<=1	S	Susceptible	<=0.25	S	Susceptible	16	I	Intermediate	2	I	Intermediate	<=1
HE197	>=64	R	Resistant	32	R	Resistant	>=64	R	Resistant	<=2	S	Susceptible	16	R	Resistant	>=32	R	Resistant	32	R	Resistant	>=32	R	Resistant	<=4	S	Susceptible	>=64	R	Resistant	1	I	Intermediate	<=0.12	S	Susceptible	<=1	S	Susceptible	<=0.25	S	Susceptible	8	S	Susceptible	2	I	Intermediate	<=1
HE198	>=64	R	Resistant	32	R	Resistant	>=64	R	Resistant	<=2	S	Susceptible	16	R	Resistant	>=32	R	Resistant	32	R	Resistant	>=32	R	Resistant	<=4	S	Susceptible	>=64	R	Resistant	1	I	Intermediate	<=0.12	S	Susceptible	<=1	S	Susceptible	<=0.25	S	Susceptible	<=4	S	Susceptible	2	I	Intermediate	<=1
HE199	>=64	R	Resistant	32	R	Resistant	>=64	R	Resistant	<=2	S	Susceptible	>=32	R	Resistant	>=32	R	Resistant	16	R	Resistant	>=32	R	Resistant	<=4	S	Susceptible	>=64	R	Resistant	1	I	Intermediate	<=0.12	S	Susceptible	<=1	S	Susceptible	<=0.25	S	Susceptible	8	S	Susceptible	<=0.5	S	Susceptible	<=1
HE200	>=64	R	Resistant	32	R	Resistant	>=64	R	Resistant	<=2	S	Susceptible	16	R	Resistant	>=32	R	Resistant	32	R	Resistant	>=32	R	Resistant	<=4	S	Susceptible	>=64	R	Resistant	.5	S	Susceptible	<=0.12	S	Susceptible	<=1	S	Susceptible	<=0.25	S	Susceptible	8	S	Susceptible	2	I	Intermediate	<=1
HE201	>=64	R	Resistant	>=64	R	Resistant	>=64	R	Resistant	4	S	Susceptible	>=32	R	Resistant	>=32	R	Resistant	>=64	R	Resistant	>=32	R	Resistant	<=4	S	Susceptible	>=64	R	Resistant	1	I	Intermediate	<=0.12	S	Susceptible	<=1	S	Susceptible	<=0.25	S	Susceptible	16	I	Intermediate	2	I	Intermediate	>=16
HE202	>=64	R	Resistant	32	R	Resistant	>=64	R	Resistant	<=2	S	Susceptible	>=32	R	Resistant	>=32	R	Resistant	16	R	Resistant	8	R	Resistant	<=4	S	Susceptible	>=64	R	Resistant	<=0.25	S	Susceptible	<=0.12	S	Susceptible	>=16	R	Resistant	<=0.25	S	Susceptible	16	I	Intermediate	2	I	Intermediate	>=16
HE203	>=64	R	Resistant	>=64	R	Resistant	>=64	R	Resistant	>=64	R	Resistant	>=32	R	Resistant	>=32	R	Resistant	>=64	R	Resistant	>=32	R	Resistant	16	I	Intermediate	>=64	R	Resistant	<=0.25	S	Susceptible	<=0.12	S	Susceptible	>=16	R	Resistant	<=0.25	S	Susceptible	8	S	Susceptible	1	S	Susceptible	>=16
HE205	>=64	R	Resistant	32	R	Resistant	>=64	R	Resistant	<=2	S	Susceptible	>=32	R	Resistant	>=32	R	Resistant	>=64	R	Resistant	>=32	R	Resistant	>=64	R	Resistant	>=64	R	Resistant	>=4	R	Resistant	<=0.12	S	Susceptible	<=1	S	Susceptible	<=0.25	S	Susceptible	32	R	Resistant	>=8	R	Resistant	<=1
HE206	>=64	R	Resistant	>=64	R	Resistant	>=64	R	Resistant	<=2	S	Susceptible	>=32	R	Resistant	>=32	R	Resistant	>=64	R	Resistant	>=32	R	Resistant	>=64	R	Resistant	>=64	R	Resistant	>=4	R	Resistant	<=0.12	S	Susceptible	<=1	S	Susceptible	<=0.25	S	Susceptible	32	R	Resistant	>=8	R	Resistant	<=1
HE207	>=64	R	Resistant	>=64	R	Resistant	>=64	R	Resistant	8	S	Susceptible	>=32	R	Resistant	>=32	R	Resistant	>=64	R	Resistant	>=32	R	Resistant	<=4	S	Susceptible	>=64	R	Resistant	2	R	Resistant	<=0.12	S	Susceptible	>=16	R	Resistant	<=0.25	S	Susceptible	64	R	Resistant	2	I	Intermediate	>=16
HE208	>=64	R	Resistant	>=64	R	Resistant	>=64	R	Resistant	8	S	Susceptible	>=32	R	Resistant	>=32	R	Resistant	>=64	R	Resistant	>=32	R	Resistant	<=4	S	Susceptible	>=64	R	Resistant	2	R	Resistant	<=0.12	S	Susceptible	>=16	R	Resistant	<=0.25	S	Susceptible	64	R	Resistant	2	I	Intermediate	>=16
HE209	>=64	R	Resistant	>=64	R	Resistant	>=64	R	Resistant	<=2	S	Susceptible	>=32	R	Resistant	>=32	R	Resistant	>=64	R	Resistant	>=32	R	Resistant	<=4	S	Susceptible	>=64	R	Resistant	.5	S	Susceptible	<=0.12	S	Susceptible	<=1	S	Susceptible	<=0.25	S	Susceptible	16	I	Intermediate	2	I	Intermediate	<=1
HE210	>=64	R	Resistant	>=64	R	Resistant	>=64	R	Resistant	<=2	S	Susceptible	>=32	R	Resistant	>=32	R	Resistant	>=64	R	Resistant	>=32	R	Resistant	<=4	S	Susceptible	>=64	R	Resistant	.5	S	Susceptible	<=0.12	S	Susceptible	<=1	S	Susceptible	<=0.25	S	Susceptible	8	S	Susceptible	2	I	Intermediate	<=1
HE211	>=64	R	Resistant	32	R	Resistant	>=64	R	Resistant	<=2	S	Susceptible	>=32	R	Resistant	>=32	R	Resistant	>=64	R	Resistant	>=32	R	Resistant	<=4	S	Susceptible	>=64	R	Resistant	1	I	Intermediate	<=0.12	S	Susceptible	<=1	S	Susceptible	<=0.25	S	Susceptible	8	S	Susceptible	2	I	Intermediate	<=1
HE212	>=64	R	Resistant	32	R	Resistant	>=64	R	Resistant	<=2	S	Susceptible	>=32	R	Resistant	>=32	R	Resistant	16	R	Resistant	>=32	R	Resistant	<=4	S	Susceptible	>=64	R	Resistant	.5	S	Susceptible	<=0.12	S	Susceptible	<=1	S	Susceptible	<=0.25	S	Susceptible	<=4	S	Susceptible	2	I	Intermediate	<=1
HE213	>=64	R	Resistant	32	R	Resistant	>=64	R	Resistant	<=2	S	Susceptible	>=32	R	Resistant	>=32	R	Resistant	16	R	Resistant	>=32	R	Resistant	<=4	S	Susceptible	>=64	R	Resistant	.5	S	Susceptible	<=0.12	S	Susceptible	<=1	S	Susceptible	<=0.25	S	Susceptible	<=4	S	Susceptible	<=0.5	S	Susceptible	<=1
HE214	>=64	R	Resistant	32	R	Resistant	>=64	R	Resistant	<=2	S	Susceptible	>=32	R	Resistant	>=32	R	Resistant	16	R	Resistant	>=32	R	Resistant	<=4	S	Susceptible	>=64	R	Resistant	.5	S	Susceptible	<=0.12	S	Susceptible	<=1	S	Susceptible	<=0.25	S	Susceptible	<=4	S	Susceptible	<=0.5	S	Susceptible	<=1
[truncated: 6 more columns]

## Sheet: Table S2
Lane.ID	Reference	Sample.Accession	species	strain	Illumina ERR	Assembly.accession	Scaffolds.accessions	O-type	K-type	ST	PacBio ERR	PacBio assembly accession	Specimen	Length	Outcome	agegroup
14893_8#69	Ejaz et al	ERS482876	quasipneumoniae	HE001	ERR775485	GCA_900180695	FXMW01000001-FXMW01000116	O5	KL48	1822~	ERR2403063	UFAK01000001-UFAK01000005	CSF	10	Discharge	neonatal
14893_8#70	Ejaz et al	ERS482878	pneumoniae	HE002	ERR775486	GCA_900180485	FXND01000001-FXND01000030	O1v2	KL54	711~			Blood	30	Discharge	neonatal
14893_8#71	Ejaz et al	ERS482881	pneumoniae	HE003	ERR775487	GCA_900180975	FXMI01000001-FXMI01000040	O1v2	KL54	711			Urine	30	Discharge	10-15years
14893_8#72	Ejaz et al	ERS482884	pneumoniae	HE004	ERR775488	GCA_900180545	FXMV01000001-FXMV01000075	O2v2	KL122	17			Urine	20 days	Discharge	6-9years
14893_8#73	Ejaz et al	ERS482888	pneumoniae	HE005	ERR775489	GCA_900180795	FXMA01000001-FXMA01000024	O1v2	KL54	711			Urine	6 days	LAMA	1year
14893_8#74	Ejaz et al	ERS482892	pneumoniae	HE006	ERR775490	GCA_900180945	FXMF01000001-FXMF01000104	OL101	KL52	38~			ETT	30 days	Discharge	6-9years
14893_8#75	Ejaz et al	ERS482895	pneumoniae	HE007	ERR775491	GCA_900180675	FXMG01000001-FXMG01000101	OL101	KL52	38~			Urine	22 days	Discharge	10-15years
14893_8#76	Ejaz et al	ERS482899	quasipneumoniae	HE008	ERR775492	GCA_900180495	FXNL01000001-FXNL01000109	O5	KL48	1822			Tracheal Secretions	60 days	Death	1-5years
14893_8#77	Ejaz et al	ERS482902	pneumoniae	HE009	ERR775493	GCA_900180525	FXMU01000001-FXMU01000076	O2v2	KL122	17~			Blood	60 days	Death	1-5years
15277_3#61	Ejaz et al	ERS482908	pneumoniae	HE011	ERR846973	GCA_900180825	FXNM01000001-FXNM01000083	O2v2	KL122	17			PD catheter	15 days	Death	1year
14893_8#81	Ejaz et al	ERS482914	pneumoniae	HE013	ERR775495	GCA_900180835	FXNC01000001-FXNC01000098	O1v1	KL112	15			ETT	7 days	Death	1-5years
14893_8#82	Ejaz et al	ERS482917	pneumoniae	HE014	ERR775496	GCA_900180735	FXNW01000001-FXNW01000025	O1v2	KL54	711			Blood	15 days	Discharge	10-15years
14893_8#83	Ejaz et al	ERS482920	pneumoniae	HE015	ERR775497	GCA_900180595	FXMC01000001-FXMC01000070	O1v1	KL112	15~			Blood	4 days	Death	neonatal
14893_8#84	Ejaz et al	ERS482923	pneumoniae	HE016	ERR775498	GCA_900180665	FXNE01000001-FXNE01000083	OL101	KL52	38	ERR2403057	UFAE01000001-UFAE01000005	Urine	12 days	Discharge	1-5years
14893_8#87	Ejaz et al	ERS482931	pneumoniae	HE019	ERR775501	GCA_900180965	FXNB01000001-FXNB01000109	OL101	KL52	38			Urine	10 days	Discharge	1year
14893_8#88	Ejaz et al	ERS482934	pneumoniae	HE020	ERR775502	GCA_900180655	FXLZ01000001-FXLZ01000030	O1v2	KL54	711			PD catheter	15 days	Death	1year
14893_8#89	Ejaz et al	ERS482937	pneumoniae	HE021	ERR775503	GCA_900180995	FXNY01000001-FXNY01000055	O5	KL25	336			CSF	25 days	Discharge	1year
14893_8#90	Ejaz et al	ERS482940	pneumoniae	HE022	ERR775504	GCA_900181015	FXOD01000001-FXOD01000079	O5	KL25	336			CSF	25 days	Discharge	1year
14893_8#91	Ejaz et al	ERS482943	quasipneumoniae	HE023	ERR775505	GCA_900181025	FXOA01000001-FXOA01000068	O5	KL103	334~			Blood	25 days	Discharge	1-5years
14893_8#92	Ejaz et al	ERS482946	pneumoniae	HE024	ERR775506	GCA_900181075	FXOM01000001-FXOM01000078	O5	KL25	336			Wound Swab	30 days	Discharge	10-15years
14936_3#1	Ejaz et al	ERS482948	quasipneumoniae	HE025	ERR775602	GCA_900181105	FXOI01000001-FXOI01000085	O5	KL103	334			Urine	8 days	Discharge	1year
14936_3#2	Ejaz et al	ERS482951	pneumoniae	HE026	ERR775603	GCA_900181175	FXOL01000001-FXOL01000068	O5	KL25	336			ETT	4 days	Discharge	neonatal
14936_3#3	Ejaz et al	ERS482955	pneumoniae	HE027	ERR775604	GCA_900181205	FXOT01000001-FXOT01000035	O1v2	KL3	13			Blood	7 days	LAMA	neonatal
14936_3#4	Ejaz et al	ERS482958	pneumoniae	HE028	ERR775605	GCA_900181195	FXOP01000001-FXOP01000069	O5	KL25	336			ETT	37 days	Death	10-15years
14936_3#5	Ejaz et al	ERS482959	quasipneumoniae	HE029	ERR775606	GCA_900181155	FXON01000001-FXON01000106	O5	KL103	334			Blood	5 days	Discharge	neonatal
14936_3#6	Ejaz et al	ERS482961	pneumoniae	HE030	ERR775607	GCA_900181215	FXOZ01000001-FXOZ01000072	O5	KL25	336			Blood	10 days	Discharge	6-9years
14936_3#7	Ejaz et al	ERS482963	quasipneumoniae	HE031	ERR775608	GCA_900181185	FXPB01000001-FXPB01000082	O5	KL103	334			Urine	2 days	Discharge	1-5years
14936_3#8	Ejaz et al	ERS482965	pneumoniae	HE032	ERR775609	GCA_900181245	FXOU01000001-FXOU01000037	O1v2	KL3	13			Urine	25 days	Discharge	6-9years
14936_3#9	Ejaz et al	ERS482966	quasipneumoniae	HE033	ERR775610	GCA_900181285	FXPJ01000001-FXPJ01000111	O5	KL48	1822			Urine	13 days	Death	6-9years
14936_3#10	Ejaz et al	ERS482968	quasipneumoniae	HE034	ERR775611	GCA_900181225	FXOX01000001-FXOX01000078	O5	KL103	334			CSF	12 days	Death	10-15years
14936_3#11	Ejaz et al	ERS482970	quasipneumoniae	HE035	ERR775612	GCA_900181265	FXPC01000001-FXPC01000123	O5	KL48	1822~			Urine	30 days	Discharge	1-5years
14936_3#13	Ejaz et al	ERS482974	pneumoniae	HE037	ERR775614	GCA_900181375	FXPA01000001-FXPA01000113	O1v1	KL112	15			ETT	8 days	Death	1-5years
14936_3#14	Ejaz et al	ERS482976	pneumoniae	HE038	ERR775615	GCA_900181395	FXPN01000001-FXPN01000123	O1v1	KL112	15			Pus	32 days	Discharge	1year
14936_3#15	Ejaz et al	ERS482977	pneumoniae	HE039	ERR775616	GCA_900181355	FXOY01000001-FXOY01000109	O1v1	KL112	15			Ear swab	25 days	Discharge	1-5years
14936_3#17	Ejaz et al	ERS482981	pneumoniae	HE041	ERR775618	GCA_900181425	FXPO01000001-FXPO01000040	O2v2	KL9	22			Urine	20 days	Discharge	10-15years
14936_3#18	Ejaz et al	ERS482983	pneumoniae	HE042	ERR775619	GCA_900181335	FXPK01000001-FXPK01000072	O4	KL36	437			Pus	33 days	Death	6-9years
14936_3#19	Ejaz et al	ERS482984	pneumoniae	HE043	ERR775620	GCA_900181325	FXOV01000001-FXOV01000073	O4	KL36	437			ETT	20 days	Discharge	1year
14936_3#20	Ejaz et al	ERS482986	pneumoniae	HE044	ERR775621	GCA_900181385	FXPP01000001-FXPP01000041	O2v2	KL9	22			ETT	30 days	Discharge	6-9years
14936_3#21	Ejaz et al	ERS482988	pneumoniae	HE045	ERR775622	GCA_900181405	FXPM01000001-FXPM01000069	O1v1	KL112	15			CSF	20 days	Discharge	6-9years
14936_3#22	Ejaz et al	ERS482990	pneumoniae	HE046	ERR775623	GCA_900181435	FXPH01000001-FXPH01000031	O2v2	KL9	22			Urine	12 days	Discharge	10-15years
14936_3#23	Ejaz et al	ERS482992	pneumoniae	HE047	ERR775624	GCA_900181475	FXPT01000001-FXPT01000086	O1v1	KL112	15			Blood	15 days	Death	1year
14936_3#24	Ejaz et al	ERS482994	pneumoniae	HE048	ERR775625	GCA_900181485	FXPW01000001-FXPW01000034	O2v2	KL9	22			Blood	26 days	Discharge	6-9years
14936_3#25	Ejaz et al	ERS482996	pneumoniae	HE049	ERR775626	GCA_900181505	FXPX01000001-FXPX01000081	O1v1	KL112	15			CVP Tip	18 days	Discharge	10-15years
14936_3#26	Ejaz et al	ERS482997	pneumoniae	HE050	ERR775627	GCA_900181515	FXPY01000001-FXPY01000101	O5	KL25	336			Blood	13 days	Death	neonatal
14936_3#27	Ejaz et al	ERS482999	pneumoniae	HE051	ERR775628	GCA_900181555	FXQA01000001-FXQA01000124	O5	KL25	336			Blood	15 days	Death	1year
14936_3#28	Ejaz et al	ERS483001	pneumoniae	HE052	ERR775629	GCA_900181535	FXQD01000001-FXQD01000107	O5	KL25	336			PD catheter	9 days	Discharge	10-15years
14936_3#29	Ejaz et al	ERS483002	pneumoniae	HE053	ERR775630	GCA_900181605	FXQE01000001-FXQE01000037	O1v2	KL54	711			Urine	9 days	Discharge	1-5years
14936_3#30	Ejaz et al	ERS483005	pneumoniae	HE054	ERR775631	GCA_900181665	FXQJ01000001-FXQJ01000035	O1v2	KL54	711			Urine	11 days	Discharge	10-15years
14936_3#31	Ejaz et al	ERS483007	pneumoniae	HE055	ERR775632	GCA_900181615	FXQF01000001-FXQF01000070	O2v2	KL136	278			PD catheter	6 days	Discharge	6-9years
14936_3#32	Ejaz et al	ERS483009	pneumoniae	HE056	ERR775633	GCA_900181595	FXQN01000001-FXQN01000069	O2v2	KL136	278			CSF	15 days	Discharge	1year
14936_3#33	Ejaz et al	ERS483011	pneumoniae	HE057	ERR775634	GCA_900181625	FXQH01000001-FXQH01000127	O5	KL25	336			Blood	15 days	Discharge	10-15years
14936_3#34	Ejaz et al	ERS483014	pneumoniae	HE058	ERR775635	GCA_900181635	FXQG01000001-FXQG01000085	O1v1	KL112	15			Blood	3 days	Death	neonatal
14936_3#35	Ejaz et al	ERS483016	pneumoniae	HE059	ERR775636	GCA_900181705	FXQS01000001-FXQS01000141	O3s	KL50	292			Blood	25 days	Discharge	neonatal
14936_3#36	Ejaz et al	ERS483018	pneumoniae	HE060	ERR775637	GCA_900181685	FXQK01000001-FXQK01000058	O2v2	KL8	423~			Tracheal Secretions	10 days	Discharge	1year
14936_3#37	Ejaz et al	ERS483021	pneumoniae	HE061	ERR775638	GCA_900181745	FXQT01000001-FXQT01000045	O2v2	KL8	423~			PD catheter	6 days	Discharge	10-15years
14936_3#38	Ejaz et al	ERS483023	pneumoniae	HE062	ERR775639	GCA_900181725	FXQU01000001-FXQU01000055	O2v2	KL8	423~			PD catheter	15 days	Discharge	6-9years
14936_3#39	Ejaz et al	ERS483025	pneumoniae	HE063	ERR775640	GCA_900181815	FXQW01000001-FXQW01000059	O2v2	KL136	278	ERR2403062	UFAC01000001-UFAC01000003	CSF	35 days	Discharge	1year
14936_3#40	Ejaz et al	ERS483028	pneumoniae	HE064	ERR775641	GCA_900181825	FXQZ01000001-FXQZ01000052	O2v2	KL8	423~			PD catheter	40 days	Discharge	1year
14936_3#41	Ejaz et al	ERS483030	pneumoniae	HE065	ERR775642	GCA_900181855	FXRF01000001-FXRF01000060	O1v1	KL112	15			PD catheter	6 days	Discharge	1-5years
14936_3#42	Ejaz et al	ERS483032	pneumoniae	HE066	ERR775643	GCA_900181775	FXRA01000001-FXRA01000055	O2v2	KL8	423~	ERR2403061	UFAD01000001-UFAD01000003	Blood	30 days	Death	6-9years
14936_3#43	Ejaz et al	ERS483035	pneumoniae	HE067	ERR775644	GCA_900181895	FXRH01000001-FXRH01000048	O1v2	KL19	29			Blood	8 days	Discharge	1-5years
14936_3#44	Ejaz et al	ERS483037	pneumoniae	HE068	ERR775645	GCA_900181875	FXRK01000001-FXRK01000052	O1v2	KL19	29			Blood	3o days	Death	neonatal
14936_3#52	Ejaz et al	ERS483053	pneumoniae	HE076	ERR775653	GCA_900181985	FXRT01000001-FXRT01000033	O2v2	KL107	442			Urine	20 days	Discharge	1-5years
14936_3#56	Ejaz et al	ERS483060	pneumoniae	HE080	ERR775657	GCA_900182045	FXRX01000001-FXRX01000072	O1v1	KL112	15			CSF	15 days	Discharge	1year
14936_3#57	Ejaz et al	ERS483062	pneumoniae	HE081	ERR775658	GCA_900182025	FXRU01000001-FXRU01000173	O1v1	KL112	15			Blood	7 days	Discharge	neonatal
14936_3#58	Ejaz et al	ERS483064	pneumoniae	HE082	ERR775659	GCA_900182055	FXSA01000001-FXSA01000122	O1v1	KL112	15			CSF	11 days	Discharge	6-9years
14936_3#59	Ejaz et al	ERS483066	pneumoniae	HE083	ERR775660	GCA_900182065	FXRZ01000001-FXRZ01000084	O5	KL25	336			Urine	11 days	Discharge	6-9years
14936_3#60	Ejaz et al	ERS483067	pneumoniae	HE084	ERR775661	GCA_900182075	FXSD01000001-FXSD01000115	O4	KL17	474~			Urine	20 days	Discharge	6-9years
14936_3#62	Ejaz et al	ERS483071	pneumoniae	HE086	ERR775663	GCA_900182095	FXSF01000001-FXSF01000050	O1v1	KL62	48			Blood	5 days	Death	neonatal
14936_3#63	Ejaz et al	ERS483073	pneumoniae	HE087	ERR775664	GCA_900182105	FXSG01000001-FXSG01000114	O1v1	KL21	540			Urine	10 days	Discharge	1year
14936_3#64	Ejaz et al	ERS483074	pneumoniae	HE088	ERR775665	GCA_900182115	FXSE01000001-FXSE01000108	O1v1	KL112	15			Urine	7 days	LAMA	10-15years
14936_3#65	Ejaz et al	ERS483077	pneumoniae	HE089	ERR775666	GCA_900182155	FXSL01000001-FXSL01000058	O1v1	KL112	15			Plueral fluid	13 days	Discharge	1-5years
14936_3#68	Ejaz et al	ERS483084	pneumoniae	HE092	ERR775669	GCA_900182165	FXSO01000001-FXSO01000045	O1v1	KL62	48			Urine	12 days	Discharge	1-5years
14936_3#70	Ejaz et al	ERS483088	pneumoniae	HE094	ERR775671	GCA_900182225	FXSR01000001-FXSR01000086	O4	KL17	474			Blood	7 days	Discharge	neonatal
14936_3#71	Ejaz et al	ERS483089	pneumoniae	HE095	ERR775672	GCA_900182215	FXSQ01000001-FXSQ01000043	O1v1	KL2	63~			Urine	1 day	Discharge	10-15years
14936_3#72	Ejaz et al	ERS482877	pneumoniae	HE096	ERR775673	GCA_900180775	FXNK01000001-FXNK01000071	O1v1	KL62	48			ETT	60 days	LAMA	6-9years
14936_3#73	Ejaz et al	ERS482880	pneumoniae	HE097	ERR775674	GCA_900180815	FXNI01000001-FXNI01000100	O1v2	KL30	29			ETT	24 days	Death	6-9years
14936_3#74	Ejaz et al	ERS482883	pneumoniae	HE098	ERR775675	GCA_900180535	FXMD01000001-FXMD01000068	O1v1	KL112	15			Blood	30 days	Discharge	6-9years
14936_3#76	Ejaz et al	ERS482887	pneumoniae	HE100	ERR775677	GCA_900180845	FXMP01000001-FXMP01000053	O2v2	KL8	423~			Blood	6 days	Death	10-15years
14936_3#79	Ejaz et al	ERS482894	pneumoniae	HE103	ERR775680	GCA_900180615	FXNJ01000001-FXNJ01000076	O1v1	KL112	15			Blood	15 days	Discharge	1-5years
14936_3#80	Ejaz et al	ERS482896	pneumoniae	HE104	ERR775681	GCA_900180785	FXMY01000001-FXMY01000073	O1v1	KL112	15			Blood	20 days	Discharge	1-5years
14936_3#81	Ejaz et al	ERS482898	pneumoniae	HE105	ERR775682	GCA_900180715	FXNO01000001-FXNO01000084	O1v1	KL112	15			Urine	11 days	Discharge	10-15years
14936_3#84	Ejaz et al	ERS482905	pneumoniae	HE108	ERR775685	GCA_900180505	FXNS01000001-FXNS01000083	O2v2	KL122	17			PD catheter	30 days	LAMA	10-15years
14936_3#85	Ejaz et al	ERS482907	pneumoniae	HE109	ERR775686	GCA_900180555	FXNN01000001-FXNN01000087	O1v1	KL112	15			Blood	2 days	Discharge	1-5years
14936_3#86	Ejaz et al	ERS482910	pneumoniae	HE110	ERR775687	GCA_900180705	FXMR01000001-FXMR01000078	O1v1	KL112	15			Urine	15 days	Death	1-5years
14936_3#87	Ejaz et al	ERS482913	pneumoniae	HE111	ERR775688	GCA_900180575	FXMX01000001-FXMX01000078	O1v1	KL112	15			Urine	60 days	Discharge	1-5years
14936_3#88	Ejaz et al	ERS482915	pneumoniae	HE112	ERR775689	GCA_900180625	FXME01000001-FXME01000130	O5	KL125	495~			Blood	10 days	Death	neonatal
14936_3#89	Ejaz et al	ERS482918	pneumoniae	HE113	ERR775690	GCA_900180925	FXMQ01000001-FXMQ01000077	O1v1	KL112	15			Blood	7 days	Death	neonatal
14936_3#90	Ejaz et al	ERS482921	pneumoniae	HE114	ERR775691	GCA_900180765	FXMB01000001-FXMB01000080	O1v1	KL112	15			Blood	15 days	Discharge	1year
14936_3#91	Ejaz et al	ERS482924	pneumoniae	HE115	ERR775692	GCA_900180905	FXMS01000001-FXMS01000078	O1v1	KL112	15			ETT	30 days	Discharge	1-5years
14936_3#92	Ejaz et al	ERS482927	pneumoniae	HE116	ERR775693	GCA_900180645	FXMH01000001-FXMH01000088	O1v1	KL112	15			Urine	2 days	Discharge	1-5years
14936_3#93	Ejaz et al	ERS482930	pneumoniae	HE117	ERR775694	GCA_900180605	FXNP01000001-FXNP01000056	O2v2	KL8	423~			Urine	6 days	LAMA	1-5years
14936_3#94	Ejaz et al	ERS482933	pneumoniae	HE118	ERR775695	GCA_900180515	FXMT01000001-FXMT01000054	O1v1	KL62	48			Urine	20 days	Discharge	10-15years
14936_3#95	Ejaz et al	ERS482936	pneumoniae	HE119	ERR775696	GCA_900180985	FXNX01000001-FXNX01000049	O1v1	KL62	48			Urine	60 days	LAMA	10-15years
14936_2#1	Ejaz et al	ERS482939	pneumoniae	HE120	ERR775507	GCA_900181035	FXOB01000001-FXOB01000050	O1v1	KL2	63~			Blood	6 days	LAMA	neonatal
14936_2#2	Ejaz et al	ERS482942	pneumoniae	HE121	ERR775508	GCA_900181115	FXOH01000001-FXOH01000069	O1v1	KL112	15~			Blood	10 days	LAMA	1year
14936_2#3	Ejaz et al	ERS482945	pneumoniae	HE122	ERR775509	GCA_900181085	FXOE01000001-FXOE01000073	O1v1	KL112	15			Blood	4 days	Discharge	neonatal
14936_2#4	Ejaz et al	ERS482949	pneumoniae	HE123	ERR775510	GCA_900181095	FXOR01000001-FXOR01000168	O1v2	KL2	25			Blood	10 days	Discharge	neonatal
14936_2#5	Ejaz et al	ERS482952	pneumoniae	HE124	ERR775511	GCA_900181235	FXPE01000001-FXPE01000081	O1v1	KL24	15			Blood	6 days	Discharge	1year
14936_2#6	Ejaz et al	ERS482954	pneumoniae	HE125	ERR775512	GCA_900181165	FXOS01000001-FXOS01000064	O1v1	KL112	15	ERR2403057	UFAA01000001-UFAA01000006	Blood	20 days	Discharge	1year
14936_2#9	Ejaz et al	ERS482962	pneumoniae	HE128	ERR775515	GCA_900181255	FXOQ01000001-FXOQ01000073	O1v1	KL112	15			Blood	6 days	LAMA	neonatal
14936_2#11	Ejaz et al	ERS482967	pneumoniae	HE130	ERR775517	GCA_900181315	FXPI01000001-FXPI01000083	O2v1	KL24	45			Pus	6 days	Discharge	6-9years
14936_2#12	Ejaz et al	ERS482969	pneumoniae	HE131	ERR775518	GCA_900181275	FXOW01000001-FXOW01000077	O1v1	KL112	15			ETT	7 days	Death	neonatal
14936_2#13	Ejaz et al	ERS482971	pneumoniae	HE132	ERR775519	GCA_900181295	FXPD01000001-FXPD01000079	O1v2	KL2	25			Tracheal Secretions	11 days	Discharge	6-9years
14936_2#14	Ejaz et al	ERS482973	pneumoniae	HE133	ERR775520	GCA_900181305	FXPG01000001-FXPG01000128	O1v1	KL112	15			Blood	5 days	LAMA	6-9years
14936_2#16	Ejaz et al	ERS482978	pneumoniae	HE135	ERR775522	GCA_900181365	FXPF01000001-FXPF01000087	O1v1	KL62	48			Blood	10 days	Death	neonatal
14936_2#17	Ejaz et al	ERS482980	pneumoniae	HE136	ERR775523	GCA_900181445	FXPQ01000001-FXPQ01000125	O1v1	KL112	15			PD catheter	10 days	Discharge	6-9years
14936_2#19	Ejaz et al	ERS482985	pneumoniae	HE138	ERR775525	GCA_900181345	FXPL01000001-FXPL01000142	O1v1	KL112	15			Urine	6 days	LAMA	1-5years
14936_2#20	Ejaz et al	ERS482987	pneumoniae	HE139	ERR775526	GCA_900181415	FXPS01000001-FXPS01000058	O1v1	KL112	15			Blood	20 days	Death	10-15years
14936_2#21	Ejaz et al	ERS482989	pneumoniae	HE140	ERR775527	GCA_900181455	FXPR01000001-FXPR01000466	O1v1	KL62	48			Blood	5 days	Discharge	1year
14936_2#22	Ejaz et al	ERS482991	pneumoniae	HE141	ERR775528	GCA_900181465	FXPU01000001-FXPU01000063	O1v1	KL62	48			Blood	3 days	Death	neonatal
14936_2#23	Ejaz et al	ERS482993	pneumoniae	HE142	ERR775529	GCA_900182505	FXSV01000001-FXSV01000091	O1v1	KL158	397			Blood	15 days	Death	1-5years
14936_2#24	Ejaz et al	ERS482995	pneumoniae	HE143	ERR775530	GCA_900181495	FXPV01000001-FXPV01000099	O1v1	KL158	397			Blood	15 days	Death	neonatal
14936_2#25	Ejaz et al	ERS482998	pneumoniae	HE144	ERR775531	GCA_900181525	FXPZ01000001-FXPZ01000097	O1v1	KL158	397			Blood	3 days	Death	neonatal
14936_2#28	Ejaz et al	ERS483004	pneumoniae	HE147	ERR775534	GCA_900181545	FXQC01000001-FXQC01000098	O1v1	KL112	15			Blood	8 days	Discharge	6-9years
14936_2#29	Ejaz et al	ERS483006	quasipneumoniae	HE148	ERR775535	GCA_900181565	FXRG01000001-FXRG01000113	O5	KL103	334			ETT	15 days	LAMA	1-5years
14936_2#30	Ejaz et al	ERS483008	pneumoniae	HE149	ERR775536	GCA_900181575	FXQY01000001-FXQY01000081	O1v1	KL62	48			Blood	10 days	Death	1year
14936_2#31	Ejaz et al	ERS483010	pneumoniae	HE150	ERR775537	GCA_900181585	FXQB01000001-FXQB01000084	O1v1	KL62	48			Urine	30 days	Death	10-15years
14936_2#32	Ejaz et al	ERS483012	quasipneumoniae	HE151	ERR775538	GCA_900181645	FXQO01000001-FXQO01000114	O5	KL103	334			Urine	9 days	Discharge	10-15years
14936_2#33	Ejaz et al	ERS483013	pneumoniae	HE152	ERR775539	GCA_900181655	FXQL01000001-FXQL01000081	O1v1	KL62	48			Blood	2 days	Death	neonatal
14936_2#34	Ejaz et al	ERS483015	quasipneumoniae	HE153	ERR775540	GCA_900181755	FXQV01000001-FXQV01000107	O5	KL103	334			Plueral fluid	1 day	LAMA	1year
14936_2#35	Ejaz et al	ERS483017	pneumoniae	HE154	ERR775541	GCA_900181675	FXQI01000001-FXQI01000092	O1v1	KL112	15			Urine	16 days	Discharge	10-15years
14936_2#36	Ejaz et al	ERS483019	pneumoniae	HE155	ERR775542	GCA_900181735	FXQX01000001-FXQX01000099	O1v1	KL112	15			Wound Swab	2 days	Discharge	6-9years
14936_2#37	Ejaz et al	ERS483020	quasipneumoniae	HE156	ERR775543	GCA_900181695	FXQP01000001-FXQP01000109	O5	KL103	334			Blood	7 days	Death	6-9years
14936_2#38	Ejaz et al	ERS483022	pneumoniae	HE157	ERR775544	GCA_900181715	FXQM01000001-FXQM01000061	O1v1	KL112	15			Blood	7 days	Discharge	6-9years
14936_2#39	Ejaz et al	ERS483024	pneumoniae	HE158	ERR775545	GCA_900181765	FXQQ01000001-FXQQ01000058	O1v1	KL112	15			Blood	10 days	Discharge	6-9years
14936_2#40	Ejaz et al	ERS483026	pneumoniae	HE159	ERR775546	GCA_900181835	FXRC01000001-FXRC01000086	O1v1	KL62	48			Urine	30 days	Discharge	1-5years
14936_2#41	Ejaz et al	ERS483027	quasipneumoniae	HE160	ERR775547	GCA_900181785	FXRE01000001-FXRE01000102	O5	KL103	334			Blood	16 days	LAMA	1-5years
14936_2#42	Ejaz et al	ERS483029	pneumoniae	HE161	ERR775548	GCA_900181805	FXQR01000001-FXQR01000140	O1v1	KL62	48			Blood	6 days	LAMA	1-5years
14936_2#43	Ejaz et al	ERS483031	quasipneumoniae	HE162	ERR775549	GCA_900181865	FXRI01000001-FXRI01000105	O5	KL103	334			Urine	25 days	Discharge	6-9years
14936_2#44	Ejaz et al	ERS483033	quasipneumoniae	HE163	ERR775550	GCA_900181795	FXRB01000001-FXRB01000098	O5	KL103	334			Blood	6 days	Discharge	neonatal
14936_2#45	Ejaz et al	ERS483034	quasipneumoniae	HE164	ERR775551	GCA_900181845	FXRD01000001-FXRD01000108	O5	KL103	334			Blood	7 days	Death	neonatal
14936_2#46	Ejaz et al	ERS483036	quasipneumoniae	HE165	ERR775552	GCA_900181885	FXRL01000001-FXRL01000111	O5	KL103	334			Blood	1 day	LAMA	neonatal
14936_2#47	Ejaz et al	ERS483038	quasipneumoniae	HE166	ERR775553	GCA_900181905	FXRJ01000001-FXRJ01000227	O5	KL103	334~			Blood	2 days	LAMA	neonatal
14936_2#48	Ejaz et al	ERS483040	quasipneumoniae	HE167	ERR775554	GCA_900181935	FXRO01000001-FXRO01000111	O5	KL103	334			Blood	7 days	Discharge	neonatal
14936_2#49	Ejaz et al	ERS483042	quasipneumoniae	HE168	ERR775555	GCA_900181925	FXRN01000001-FXRN01000111	O5	KL103	334			Blood	5 days	Discharge	neonatal
14936_2#50	Ejaz et al	ERS483045	quasipneumoniae	HE169	ERR775556	GCA_900181915	FXRM01000001-FXRM01000107	O5	KL103	334~			Blood	4 days	Death	neonatal
14936_2#51	Ejaz et al	ERS483047	quasipneumoniae	HE170	ERR775557	GCA_900181945	FXRP01000001-FXRP01000105	O5	KL103	334			Blood	7 days	Death	neonatal
14936_2#52	Ejaz et al	ERS483049	quasipneumoniae	HE171	ERR775558	GCA_900181955	FXRQ01000001-FXRQ01000277	O5	KL103	334			Blood	10 days	Death	neonatal
14936_2#53	Ejaz et al	ERS483051	quasipneumoniae	HE172	ERR775559	GCA_900181965	FXRR01000001-FXRR01000141	O5	KL103	334			Blood	10 days	Discharge	neonatal
14936_2#54	Ejaz et al	ERS483052	quasipneumoniae	HE173	ERR775560	GCA_900181975	FXRS01000001-FXRS01000120	O5	KL103	334			Blood	5 days	Discharge	neonatal
14936_2#55	Ejaz et al	ERS483054	quasipneumoniae	HE174	ERR775561	GCA_900182515	FXSU01000001-FXSU01000107	O5	KL103	334			Blood	6 days	Death	neonatal
14936_2#56	Ejaz et al	ERS483056	quasipneumoniae	HE175	ERR775562	GCA_900181995	FXRV01000001-FXRV01000098	O5	KL103	334			Blood	6 days	Discharge	neonatal
14936_2#57	Ejaz et al	ERS483058	quasipneumoniae	HE176	ERR775563	GCA_900182015	FXRW01000001-FXRW01000271	O5	KL103	334			Blood	3 days	Discharge	neonatal
14936_2#58	Ejaz et al	ERS483061	quasipneumoniae	HE177	ERR775564	GCA_900182005	FXSC01000001-FXSC01000112	O5	KL103	334			Blood	10 days	Discharge	neonatal
14936_2#60	Ejaz et al	ERS483065	quasipneumoniae	HE179	ERR775566	GCA_900182035	FXRY01000001-FXRY01000077	O5	KL103	334~			Blood	1 day	LAMA	neonatal
14936_2#61	Ejaz et al	ERS483068	quasipneumoniae	HE180	ERR775567	GCA_900182085	FXSB01000001-FXSB01000105	O5	KL103	334			Blood	6 days	LAMA	neonatal
14936_2#63	Ejaz et al	ERS483072	quasipneumoniae	HE182	ERR775569	GCA_900182125	FXSJ01000001-FXSJ01000075	O5	KL103	334			Blood	7 days	LAMA	neonatal
14936_2#64	Ejaz et al	ERS483075	quasipneumoniae	HE183	ERR775570	GCA_900182135	FXSI01000001-FXSI01000076	O5	KL103	334~			Blood	16 days	Death	neonatal
14936_2#65	Ejaz et al	ERS483076	quasipneumoniae	HE184	ERR775571	GCA_900182175	FXSN01000001-FXSN01000111	O5	KL103	334			Blood	6 days	Discharge	1year
14936_2#67	Ejaz et al	ERS483080	quasipneumoniae	HE186	ERR775573	GCA_900182205	FXSP01000001-FXSP01000077	O5	KL103	334			Blood	22 days	Discharge	neonatal
14936_2#68	Ejaz et al	ERS483081	quasipneumoniae	HE187	ERR775574	GCA_900182185	FXSH01000001-FXSH01000098	O5	KL103	334			Blood	3 days	Death	neonatal
14936_2#69	Ejaz et al	ERS483083	quasipneumoniae	HE188	ERR775575	GCA_900182145	FXSM01000001-FXSM01000106	O5	KL103	334			Blood	3 days	LAMA	neonatal
14936_2#70	Ejaz et al	ERS483085	quasipneumoniae	HE189	ERR775576	GCA_900182195	FXSK01000001-FXSK01000113	O5	KL103	334			Blood	2 days	LAMA	neonatal
14936_2#71	Ejaz et al	ERS483087	quasipneumoniae	HE190	ERR775577	GCA_900182235	FXSS01000001-FXSS01000110	O5	KL103	334			Blood	1 day	LAMA	neonatal
14936_2#72	Ejaz et al	ERS482879	quasipneumoniae	HE191	ERR775578	GCA_900180895	FXNR01000001-FXNR01000083	O5	KL103	334			Blood	2 days	Death	neonatal
14936_2#73	Ejaz et al	ERS482882	pneumoniae	HE192	ERR775579	GCA_900180955	FXNQ01000001-FXNQ01000068	O1v1	KL62	48			Blood	2 days	Death	neonatal
14936_2#74	Ejaz et al	ERS482885	quasipneumoniae	HE193	ERR775580	GCA_900180915	FXMK01000001-FXMK01000110	O5	KL103	334			Blood	11 days	Discharge	neonatal
14936_2#75	Ejaz et al	ERS482889	quasipneumoniae	HE194	ERR775581	GCA_900180565	FXNF01000001-FXNF01000085	O5	KL103	334			Blood	21 days	Discharge	neonatal
14936_2#76	Ejaz et al	ERS482893	quasipneumoniae	HE195	ERR775582	GCA_900180725	FXMO01000001-FXMO01000106	O5	KL103	334~			Blood	7 days	Discharge	1year
14936_2#77	Ejaz et al	ERS482897	quasipneumoniae	HE196	ERR775583	GCA_900180805	FXMZ01000001-FXMZ01000115	O5	KL103	334	ERR2403067	UFAB01000001-UFAB01000004	Blood	7 days	Discharge	neonatal
14936_2#78	Ejaz et al	ERS482901	quasipneumoniae	HE197	ERR775584	GCA_900180855	FXNV01000001-FXNV01000307	O5	KL103	334~			Blood	9 days	Death	neonatal
14936_2#79	Ejaz et al	ERS482904	quasipneumoniae	HE198	ERR775585	GCA_900180585	FXML01000001-FXML01000073	O5	KL103	334			Blood	2 days	Death	neonatal
14936_2#80	Ejaz et al	ERS482909	pneumoniae	HE199	ERR775586	GCA_900180745	FXNT01000001-FXNT01000300	O1v1	KL62	48			Blood	2 days	LAMA	neonatal
14936_2#81	Ejaz et al	ERS482912	quasipneumoniae	HE200	ERR775587	GCA_900180865	FXMM01000001-FXMM01000077	O5	KL103	334~			Blood	25 days	Discharge	neonatal
14936_2#82	Ejaz et al	ERS482916	quasipneumoniae	HE201	ERR775588	GCA_900180635	FXMJ01000001-FXMJ01000111	O5	KL103	334			Blood	26 days	Discharge	neonatal
14936_2#83	Ejaz et al	ERS482919	quasipneumoniae	HE202	ERR775589	GCA_900180875	FXNH01000001-FXNH01000111	O5	KL103	334			Blood	13 days	Death	6-9years
14936_2#84	Ejaz et al	ERS482922	pneumoniae	HE203	ERR775590	GCA_900180885	FXNG01000001-FXNG01000123	O4	KL131	117~			Blood	3 days	Death	1year
14936_2#86	Ejaz et al	ERS482928	quasipneumoniae	HE205	ERR775592	GCA_900180755	FXMN01000001-FXMN01000111	O5	KL103	334			Blood	3 days	Death	neonatal
14936_2#87	Ejaz et al	ERS482932	quasipneumoniae	HE206	ERR775593	GCA_900180685	FXNU01000001-FXNU01000093	O5	KL103	334			CSF	13 days	Discharge	neonatal
14936_2#88	Ejaz et al	ERS482935	pneumoniae	HE207	ERR775594	GCA_900180935	FXNA01000001-FXNA01000058	O1v1	KL62	48			Blood	7 days	Discharge	neonatal
14936_2#89	Ejaz et al	ERS482938	pneumoniae	HE208	ERR775595	GCA_900181005	FXNZ01000001-FXNZ01000065	O1v1	KL62	48			Blood	8 days	Discharge	neonatal
14936_2#90	Ejaz et al	ERS482941	quasipneumoniae	HE209	ERR775596	GCA_900181055	FXOG01000001-FXOG01000103	O5	KL103	334			Blood	5 days	LAMA	neonatal
14936_2#91	Ejaz et al	ERS482944	quasipneumoniae	HE210	ERR775597	GCA_900181045	FXOJ01000001-FXOJ01000104	O5	KL103	334			CSF	20 days	Death	1year
14936_2#92	Ejaz et al	ERS482947	quasipneumoniae	HE211	ERR775598	GCA_900181065	FXOK01000001-FXOK01000108	O5	KL103	334			Blood	3 days	Death	neonatal
14936_2#93	Ejaz et al	ERS482950	quasipneumoniae	HE212	ERR775599	GCA_900181145	FXOF01000001-FXOF01000107	O5	KL103	334			Blood	10 days	Discharge	neonatal
14936_2#94	Ejaz et al	ERS482953	pneumoniae	HE213	ERR775600	GCA_900181125	FXOC01000001-FXOC01000106	OL101	KL118	37			Blood	4 days	Death	neonatal
14936_2#95	Ejaz et al	ERS482956	pneumoniae	HE214	ERR775601	GCA_900181135	FXOO01000001-FXOO01000099	OL101	KL118	37			Urine	25 days	Discharge	10-15years

## Sheet: Table S3
Lane.ID	Reference	Sample.Accession	species	strain	accession
9517_7#18	Pérez-Vázquez et al	ERS213453	pneumoniae	K1667	ERR298805
5299_7#8	Holt et al	ERS012053	pneumoniae	2033	ERR026000
9517_7#19	Pérez-Vázquez et al	ERS213454	pneumoniae	K1668	ERR298806
10315_6#28	Chung The et al	ERS249037	pneumoniae	157	ERR349774
5235_1#8	Holt et al	ERS011981	pneumoniae	QMP M1-964	ERR025602
10315_6#62	Chung The et al	ERS249071	pneumoniae	352	ERR349808
5193_7#1	Holt et al	ERS011878	pneumoniae	U 12567	ERR025527
10315_6#29	Chung The et al	ERS249038	pneumoniae	159	ERR349775
10315_6#66	Chung The et al	ERS249075	pneumoniae	412	ERR349812
10315_6#78	Chung The et al	ERS249087	pneumoniae	482	ERR349824
10315_6#73	Chung The et al	ERS249082	pneumoniae	435	ERR349819
5193_8#8	Holt et al	ERS011909	pneumoniae	DU33062/05	ERR025550
10315_6#57	Chung The et al	ERS249066	pneumoniae	305	ERR349803
10315_6#13	Chung The et al	ERS249022	pneumoniae	108	ERR349759
10315_6#20	Chung The et al	ERS249029	pneumoniae	131	ERR349766
10315_6#11	Chung The et al	ERS249020	pneumoniae	98	ERR349757
10315_6#82	Chung The et al	ERS249091	pneumoniae	501	ERR349828
10356_5#77	Chung The et al	ERS249107	pneumoniae	567	ERR349844
10315_6#79	Chung The et al	ERS249088	pneumoniae	484	ERR349825
10315_6#77	Chung The et al	ERS249086	pneumoniae	458	ERR349823
10315_6#80	Chung The et al	ERS249089	pneumoniae	486	ERR349826
10315_6#21	Chung The et al	ERS249030	pneumoniae	132	ERR349767
10315_6#17	Chung The et al	ERS249026	pneumoniae	120	ERR349763
9878_1#5	Chung The et al	ERS237571	pneumoniae	133	ERR317532
10315_6#18	Chung The et al	ERS249027	pneumoniae	126	ERR349764
9878_1#6	Chung The et al	ERS237572	pneumoniae	146	ERR317533
10315_6#5	Chung The et al	ERS249014	pneumoniae	72	ERR349751
10315_6#2	Chung The et al	ERS249011	pneumoniae	24	ERR349748
10315_6#3	Chung The et al	ERS249012	pneumoniae	50	ERR349749
10315_6#19	Chung The et al	ERS249028	pneumoniae	127	ERR349765
10315_6#7	Chung The et al	ERS249016	pneumoniae	81	ERR349753
10315_6#9	Chung The et al	ERS249018	pneumoniae	93	ERR349755
9878_1#4	Chung The et al	ERS237570	pneumoniae	128	ERR317531
9878_1#3	Chung The et al	ERS237569	pneumoniae	85	ERR317530
10315_6#6	Chung The et al	ERS249015	pneumoniae	80	ERR349752
10315_6#8	Chung The et al	ERS249017	pneumoniae	86	ERR349754
9878_1#2	Chung The et al	ERS237568	pneumoniae	79	ERR317529
	Stoesser et al	SAMN02885379	pneumoniae	PMK21b	SRR1508843
	Stoesser et al	SAMN02885353	pneumoniae	H30	SRR1508853
	Stoesser et al	SAMN02885365	pneumoniae	PMK1	SRR1508819
	Stoesser et al	SAMN02885394	pneumoniae	PMK6	SRR1508826
	Stoesser et al	SAMN02885390	pneumoniae	PMK4a	SRR1508822
	Stoesser et al	SAMN02885389	pneumoniae	PMK3	SRR1508821
	Stoesser et al	SAMN02885395	pneumoniae	PMK7	SRR1508827
	Stoesser et al	SAMN02885391	pneumoniae	PMK4b	SRR1508823
	Stoesser et al	SAMN02885392	pneumoniae	PMK5a	SRR1508824
	Stoesser et al	SAMN02885393	pneumoniae	PMK5b	SRR1508825
	Stoesser et al	SAMN02885396	pneumoniae	PMK9	SRR1508829
	Stoesser et al	SAMN02885370	pneumoniae	PMK13b	SRR1508834
	Stoesser et al	SAMN02885368	pneumoniae	PMK12	SRR1508832
	Stoesser et al	SAMN02885367	pneumoniae	PMK11	SRR1508831
	Stoesser et al	SAMN02885369	pneumoniae	PMK13a	SRR1508833
	Stoesser et al	SAMN02885366	pneumoniae	PMK10	SRR1508830
	Stoesser et al	SAMN02885372	pneumoniae	PMK15	SRR1508836
	Stoesser et al	SAMN02885373	pneumoniae	PMK16	SRR1508837
	Stoesser et al	SAMN02885371	pneumoniae	PMK14	SRR1508835
	Stoesser et al	SAMN02885374	pneumoniae	PMK17	SRR1508838
	Stoesser et al	SAMN02885339	pneumoniae	H1460	SRR1508861
	Stoesser et al	SAMN02885376	pneumoniae	PMK19	SRR1508840
	Stoesser et al	SAMN02885388	pneumoniae	PMK26b	SRR1508852
	Stoesser et al	SAMN02885384	pneumoniae	PMK23	SRR1508848
	Stoesser et al	SAMN02885377	pneumoniae	PMK20a	SRR1508841
	Stoesser et al	SAMN02885387	pneumoniae	PMK26a	SRR1508851
	Stoesser et al	SAMN02885380	pneumoniae	PMK21c	SRR1508844
	Stoesser et al	SAMN02885383	pneumoniae	PMK22	SRR1508847
	Stoesser et al	SAMN02885375	pneumoniae	PMK18	SRR1508839
	Stoesser et al	SAMN02885381	pneumoniae	PMK21d	SRR1508845
	Stoesser et al	SAMN02885382	pneumoniae	PMK21e	SRR1508846
	Stoesser et al	SAMN02885378	pneumoniae	PMK21a	SRR1508842
	Stoesser et al	SAMN02885386	pneumoniae	PMK25	SRR1508850
	Stoesser et al	SAMN02885385	pneumoniae	PMK24	SRR1508849
